# Supplementary material for: ArgR of Streptomyces coelicolor Is a Versatile Regulator
Source: PLoS One. 2012 Mar 5;7(3):e32697. doi: 10.1371/journal.pone.0032697 (PMC3293853; doi:10.1371/journal.pone.0032697)
Supplement: Dataset S1 — Hypothesis-testing results for profile classification. (XLS) [file pone.0032697.s004.xls]

## Sheet: Transcriptomic results
			Mg values					Mc values					p values					p values					Hypothesis-testing results for profile classification
			Log2 of normalized Cy3/Cy5 intensities					Log base 2 values of differential transcription					limma results, uncorrected for multiple testing					limma results, false discovery rate corrected					If the uncorrected p-value < 0.05, then the Hr value is 1 (in case of upregulation) or -1 (downregulation), otherwise is zero
			Experimental conditions					Contrasts or comparisons					Contrasts or comparisons					Contrasts or comparisons					Contrasts or comparisons
			A	B	C	D		1	2	3	4	5	1	2	3	4	5	1	2	3	4	5	1	2	3	4	5
			S. coelicolor M145	S. coelicolor M145	S. coelicolor ΔargR	S. coelicolor ΔargR		Condition C vs. A	Condition B vs. A	Condition D vs. C	Condition D vs. B	Interaction contrast: (D-C)-(B-A)	Condition C vs. A	Condition B vs. A	Condition D vs. C	Condition D vs. B	Interaction contrast: (D-C)-(B-A)	Condition C vs. A	Condition B vs. A	Condition D vs. C	Condition D vs. B	Interaction contrast: (D-C)-(B-A)	Condition C vs. A	Condition B vs. A	Condition D vs. C	Condition D vs. B	Interaction contrast: (D-C)-(B-A)
			Plain medium	Plus arginine	Plain medium	Plus arginine
Gene-ORF	Gene-name	Product	Mg_A	Mg_B	Mg_C	Mg_D	A value	Mc_CvA	Mc_BvA	Mc_DvC	Mc_DvB	Mc_Inter	p_CvA	p_BvA	p_DvC	p_DvB	p_Inter	p.fdr_CvA	p.fdr_BvA	p.fdr_DvC	p.fdr_DvB	p.fdr_Inter	Hr_CvA	Hr_BvA	Hr_DvC	Hr_DvB	Hr_Inter	Profile class
SCO0009		hypothetical protein	0.603359	0.477782	1.1029	1.4497	10.3555	0.499536	-0.125577	0.346808	0.971921	0.472385	0.0589222	0.64326	0.156555	0.000568911	0.198285	0.368705	0.99774	0.697727	0.0211372	0.795296	0	0	0	1	0	Unclassified
SCO0038		putative protein with some similarity to sigma factor.Probable pseudogene	3.03951	2.33597	2.34644	2.06575	7.74423	-0.693065	-0.703533	-0.280694	-0.270226	0.422839	0.00127555	0.00209767	0.135796	0.18247	0.139131	0.0439979	0.336302	0.680567	0.576128	0.742858	-1	0	0	0	0	II.3
SCO0065		putative extracellular binding protein	0.778582	0.254386	1.46844	1.99005	12.1732	0.689862	-0.524196	0.521608	1.73567	1.0458	0.0323101	0.119219	0.0780729	3.16813e-06	0.0222559	0.264381	0.947754	0.572613	0.000349761	0.495392	0	0	0	1	0	I.5
SCO0076		putative transposase	2.8659	2.60879	3.28686	3.5142	12.5496	0.420965	-0.257107	0.227338	0.90541	0.484445	0.0737037	0.299026	0.297662	0.000460798	0.145559	0.403102	0.982604	0.798127	0.0182481	0.756635	0	0	0	1	0	Unclassified
SCO0173		hypothetical protein SCJ1.22c	-0.401284	-0.291179	0.0988177	0.574615	10.4092	0.500101	0.110105	0.475797	0.865794	0.365692	0.00115422	0.468851	0.000968244	8.52113e-07	0.0756877	0.0414874	0.99774	0.123772	0.000113537	0.65141	1	0	0	1	0	Unclassified
SCO0174		putative DNA-binding protein	-0.0464821	0.894625	0.857799	0.673479	10.4519	0.904281	0.941107	-0.184319	-0.221146	-1.12543	0.000507232	0.000658457	0.410251	0.358356	0.0019411	0.0246943	0.157401	0.862708	0.732715	0.251984	1	0	0	0	0	III
SCO0193	litR	putative DNA-binding regulator	1.16137	-0.348748	-1.91629	0.104439	3.5912	-3.07766	-1.51012	2.02073	0.453187	3.53085	0.00161647	0.124823	0.0223409	0.62206	0.00931792	0.0498494	0.947754	0.377316	0.882717	0.393778	-1	0	0	0	0	II.2
SCO0210		hypothetical protein	0.77467	1.95702	2.98632	1.70331	13.0618	2.21165	1.18235	-1.28301	-0.253707	-2.46536	1.27899e-05	0.0146171	0.00337775	0.564557	0.000323966	0.00170581	0.626245	0.196038	0.859369	0.148914	1	0	0	0	0	III
SCO0310		putative tetR-family transcriptional regulator	1.00143	0.733333	0.184112	0.833777	11.1184	-0.81732	-0.268099	0.649665	0.100444	0.917764	0.000108189	0.190169	0.000743829	0.601256	0.00157261	0.00908829	0.982399	0.117312	0.874549	0.248024	-1	0	0	0	0	II.2
SCO0312		putative acyl-CoA dehydrogenase	0.415374	0.369483	0.129192	-0.560609	10.7126	-0.286182	-0.0458908	-0.689801	-0.930093	-0.64391	0.22289	0.853449	0.00341726	0.00040248	0.0591654	0.637345	0.99774	0.196038	0.0169965	0.616611	0	0	0	-1	0	Unclassified
SCO0337		putative transcriptional regulator	-0.167882	-0.49377	0.155494	0.549879	11.3845	0.323376	-0.325888	0.394385	1.04365	0.720273	0.0538632	0.0690371	0.0151556	5.00597e-07	0.00392911	0.350678	0.884715	0.32994	7.03385e-05	0.349013	0	0	0	1	0	I.3
SCO0359		conserved hypothetical protein	-0.218042	-0.668032	0.0823356	0.314101	11.0081	0.300377	-0.44999	0.231765	0.982133	0.681756	0.119582	0.0298953	0.200456	1.0828e-05	0.0152431	0.504248	0.707056	0.728315	0.000973006	0.455601	0	0	0	1	0	I.2
SCO0428		putative tetR family transcriptional regulator	0.00290279	-0.362878	0.13768	0.244421	11.6695	0.134777	-0.365781	0.106741	0.607299	0.472521	0.3987	0.0371358	0.476601	0.000605117	0.0430028	0.785608	0.740823	0.891366	0.0220582	0.57863	0	0	0	1	0	I.2
SCO0443		possible allophanate hydrolase subunit 2	-0.65731	-0.639796	0.772726	1.37709	12.5145	1.43004	0.0175132	0.604364	2.01689	0.586851	9.88894e-07	0.944741	0.010485	1.23782e-09	0.089419	0.00022477	0.998085	0.292898	4.13124e-07	0.675494	1	0	0	1	0	Unclassified
SCO0489	cchK	conserved hypothetical protein	-0.785439	-0.939674	-0.36443	-0.267645	11.5463	0.421009	-0.154235	0.096785	0.672029	0.25102	0.0114639	0.365039	0.511534	0.000170926	0.267313	0.154613	0.983566	0.903144	0.0091652	0.84333	0	0	0	1	0	I.1
SCO0494	cchF	putative iron-siderophore binding lipoprotein	0.261275	0.11871	0.732253	0.818015	11.3963	0.470978	-0.142564	0.0857627	0.699305	0.228327	0.0113901	0.449576	0.604627	0.000379604	0.364435	0.154155	0.99774	0.923486	0.0162977	0.893572	0	0	0	1	0	I.1
SCO0499	cchA	putative formyltransferase	0.275972	0.693949	1.61761	1.34709	6.64225	1.34164	0.417977	-0.270527	0.653137	-0.688505	0.000489023	0.268983	0.402656	0.0693752	0.169416	0.0246943	0.982399	0.857905	0.37657	0.781951	1	0	0	0	0	Unclassified
SCO0579		putative ribose 5-phosphate isomerase	0.35494	-0.407858	-0.632522	-0.510045	9.06027	-0.987463	-0.762798	0.122477	-0.102187	0.885275	0.00126284	0.015327	0.646342	0.721409	0.0334235	0.0438197	0.626245	0.936035	0.921066	0.549567	-1	0	0	0	0	II.3
SCO0581		putative transporter protein	0.882031	0.448477	-0.295251	0.281592	9.04243	-1.17728	-0.433553	0.576843	-0.166885	1.0104	0.00126447	0.233066	0.0754067	0.626178	0.041329	0.0438197	0.982399	0.565751	0.883671	0.573491	-1	0	0	0	0	II.2
SCO0606		hypothetical protein SCF55.30	0.259559	0.172392	0.565625	0.83589	9.79068	0.306066	-0.0871664	0.270265	0.663498	0.357432	0.103101	0.657124	0.12463	0.00107729	0.177608	0.466644	0.99774	0.66335	0.0338457	0.786877	0	0	0	1	0	Unclassified
SCO0612		putative secreted protein	0.824083	0.13123	0.310038	-0.0363187	8.84465	-0.514045	-0.692853	-0.346357	-0.167549	0.346496	0.00159351	0.000113055	0.0195879	0.271242	0.110462	0.0498494	0.0654466	0.362232	0.663056	0.711376	-1	0	0	0	0	Unclassified
SCO0624		putative secreted protein	2.08298	1.86997	1.51358	0.351626	10.6433	-0.5694	-0.213005	-1.16195	-1.51835	-0.948947	0.0654126	0.506736	0.000208816	1.53463e-05	0.0313681	0.383454	0.99774	0.0645493	0.00131774	0.53491	0	0	0	-1	0	Unclassified
SCO0649	gvpO	putative gas vesicle synthesis protein.	-0.412552	-0.512636	0.91483	1.26737	10.4812	1.32738	-0.100084	0.352543	1.78001	0.452627	2.97184e-07	0.648582	0.0775024	8.96001e-10	0.129734	8.20229e-05	0.99774	0.572599	3.14741e-07	0.732805	1	0	0	1	0	I.1
SCO0659		putative DeoR-family transcriptional regulator.	3.27452	3.11171	2.42314	2.84434	11.9135	-0.851372	-0.16281	0.421193	-0.267369	0.584003	0.000729981	0.508441	0.0577995	0.255475	0.081095	0.0318912	0.99774	0.516386	0.652667	0.658187	-1	0	0	0	0	II.2
SCO0660		probable solute-binding lipoprotein.	-0.0356111	-0.649053	0.159975	0.219755	11.8247	0.195586	-0.613442	0.0597804	0.868808	0.673222	0.149889	0.000151908	0.636231	3.69745e-07	0.00123819	0.556317	0.0675633	0.933815	5.60272e-05	0.248024	0	0	0	1	0	I.2
SCO0681		putative ferredoxin/ferredoxin-NADP reductase (putative secreted protein)	-0.0656154	0.236879	0.230692	1.03224	12.9123	0.296308	0.302495	0.801545	0.795358	0.49905	0.173666	0.197471	0.000326112	0.000891679	0.110332	0.586067	0.982399	0.0763695	0.0295747	0.711376	0	0	0	1	0	Unclassified
SCO0682		hypothetical protein SCF15.03c	1.48157	0.930011	1.49798	1.48307	11.5867	0.0164127	-0.551554	-0.0149034	0.553063	0.536651	0.911413	0.00126384	0.914392	0.000716194	0.0146602	0.979454	0.244174	0.992485	0.0249313	0.450697	0	0	0	1	0	I.2
SCO0683		hypothetical protein	1.47066	1.29919	1.67043	1.98981	8.97778	0.199772	-0.171473	0.319374	0.690619	0.490847	0.231242	0.325181	0.0465094	0.000177827	0.0412418	0.646677	0.983566	0.47669	0.00922312	0.573491	0	0	0	1	0	I.3
SCO0685		hypothetical protein SCF15.06c	0.147878	0.0139701	0.352368	0.626307	11.0555	0.20449	-0.133907	0.273939	0.612337	0.407847	0.144935	0.366205	0.0402254	0.00010328	0.0438524	0.549175	0.983566	0.451383	0.00648898	0.580355	0	0	0	1	0	I.3
SCO0688		hypothetical protein SCF15.09	0.767328	0.222025	0.0461605	0.449865	10.9356	-0.721167	-0.545303	0.403705	0.227841	0.949008	0.000780402	0.0130731	0.0330797	0.252215	0.00162827	0.0324244	0.626245	0.427114	0.651311	0.249972	-1	0	0	0	0	II.2
SCO0696		putative integral membrane protein.	-0.598992	-0.420423	-0.709717	-1.21639	9.82519	-0.110725	0.17857	-0.506678	-0.795972	-0.685247	0.570495	0.397917	0.00864248	0.00032214	0.0185493	0.877257	0.997004	0.279452	0.0144931	0.482213	0	0	0	-1	0	Unclassified
SCO0703	abaA-orfB	putative regulator	1.13781	1.05455	1.41304	2.06786	11.5491	0.275231	-0.083257	0.654827	1.01331	0.738084	0.140194	0.672214	0.000568801	5.09285e-06	0.0076953	0.539366	0.99774	0.0976821	0.000517121	0.374334	0	0	0	1	0	I.3
SCO0705		conserved hypothetical protein	-0.130259	-0.66783	-0.837994	-0.593906	13.657	-0.707735	-0.537571	0.244088	0.0739239	0.781659	0.00155628	0.0191811	0.215868	0.723947	0.0114821	0.0498494	0.6685	0.744412	0.921842	0.424564	-1	0	0	0	0	II.3
SCO0712	lipR	putative transcriptional activator	-0.842351	-1.25052	-0.909478	-0.781223	11.356	-0.0671265	-0.408166	0.128255	0.469295	0.536421	0.562547	0.0022986	0.241387	0.000323502	0.00251135	0.874722	0.337065	0.765598	0.0144931	0.298461	0	0	0	1	0	I.2
SCO0723		conserved protein, hypothetical kinase	-0.272097	-0.735775	-1.01442	-0.474947	12.3884	-0.742324	-0.463678	0.539474	0.260828	1.00315	0.00132753	0.0474288	0.0107695	0.2316	0.00215922	0.0450554	0.800067	0.292898	0.634008	0.273548	-1	0	0	0	0	II.2
SCO0736		putative secreted protein	0.710392	0.278376	0.824321	1.16101	12.5753	0.113929	-0.432016	0.336687	0.882631	0.768702	0.602797	0.0720227	0.108416	0.000347308	0.0183026	0.89037	0.884715	0.640879	0.0150989	0.482213	0	0	0	1	0	I.2
SCO0745		putative tetR-family transcriptional regulator	-0.37071	-0.57066	-1.01286	-0.343819	14.5367	-0.642151	-0.199951	0.669042	0.226842	0.868992	0.000455256	0.258075	0.00014721	0.179101	0.000749791	0.0239267	0.982399	0.0568819	0.571418	0.20698	-1	0	0	0	0	II.2
SCO0757		putative phosphatase	-0.0901254	-0.129691	-0.678924	-0.171044	12.722	-0.588798	-0.0395655	0.50788	-0.0413528	0.547445	0.00147348	0.827626	0.0031677	0.810293	0.0296372	0.0486279	0.99774	0.188308	0.953068	0.532643	-1	0	0	0	0	II.2
SCO0760		putative methyltransferase	-0.396064	0.0428051	0.267858	0.0780188	9.84982	0.663922	0.438869	-0.18984	0.0352137	-0.628709	0.00094362	0.0302375	0.278457	0.84963	0.021073	0.0362801	0.707056	0.782231	0.963738	0.49515	1	0	0	0	0	III
SCO0762	sti1	protease inhibitor precursor	1.81293	1.88844	0.573391	0.688252	12.2413	-1.23954	0.0755068	0.114861	-1.20018	0.0393541	1.30787e-05	0.769541	0.614533	2.3562e-05	0.908852	0.00171309	0.99774	0.927934	0.0019371	0.991005	-1	0	0	-1	0	II.1
SCO0777		putative glutathione S-transferase	5.38877	5.86258	5.51546	4.01075	12.5564	0.126685	0.4738	-1.50471	-1.85183	-1.97851	0.789109	0.346305	0.00188343	0.000432118	0.00558908	0.946197	0.983566	0.151268	0.0176592	0.365141	0	0	0	-1	0	Unclassified
SCO0798		putative secreted protein	1.06279	0.406632	1.26303	1.62884	11.3097	0.20024	-0.656158	0.365814	1.22221	1.02197	0.441583	0.0241731	0.146263	6.83857e-05	0.00954539	0.816061	0.686801	0.684736	0.0045559	0.393818	0	0	0	1	0	I.2
SCO0802		conserved hypothetical protein SCF43.13c.	-0.603421	-0.649517	-0.43259	0.019543	10.1588	0.17083	-0.0460962	0.452133	0.66906	0.498229	0.328351	0.803653	0.0081196	0.000506485	0.0493721	0.73606	0.99774	0.270467	0.0195706	0.600468	0	0	0	1	0	I.3
SCO0811		putative ABC transporter ATP-binding protein	-0.396329	-0.721884	-0.968962	-0.577862	13.4987	-0.572633	-0.325555	0.391101	0.144022	0.716655	0.000247402	0.0354654	0.00529247	0.313623	0.000996546	0.0150545	0.738751	0.239858	0.698064	0.233373	-1	0	0	0	0	II.2
SCO0816		putative iron-sulfur protein	-0.647442	0.283967	-0.740328	-0.848155	13.4254	-0.0928856	0.931409	-0.107828	-1.13212	-1.03924	0.682922	0.000560649	0.617386	2.91823e-05	0.00301982	0.91795	0.154739	0.929252	0.00225521	0.315421	0	0	0	-1	0	II.5
SCO0848		putative oxidoreductase.	1.29208	0.56537	0.237823	0.189055	10.6951	-1.05426	-0.726714	-0.0487679	-0.376316	0.677946	0.000203792	0.0111538	0.837605	0.150942	0.0676375	0.0133466	0.609115	0.981949	0.524999	0.630819	-1	0	0	0	0	II.3
SCO0862		putative integral membrane protein.	0.137524	-0.286875	-0.8718	-0.796598	11.544	-1.00932	-0.424399	0.0752019	-0.509724	0.499601	4.58075e-06	0.039103	0.665208	0.0105512	0.0654323	0.000737501	0.757363	0.942557	0.142721	0.62765	-1	0	0	0	0	II.2
SCO0922		putative reductase iron-sulfur protein	0.209546	0.327091	0.525094	1.31493	11.0613	0.315548	0.117545	0.789833	0.987836	0.672288	0.144665	0.6065	0.00031598	5.3074e-05	0.0314798	0.549175	0.99774	0.0763139	0.0036951	0.53491	0	0	0	1	0	I.3
SCO0924		putative cytochrome B subunit	1.10115	0.790823	1.17001	2.18999	11.803	0.0688544	-0.310332	1.01998	1.39917	1.33031	0.838005	0.391319	0.0027151	0.000241057	0.00865652	0.958428	0.995613	0.173407	0.0117163	0.386531	0	0	0	1	0	I.3
SCO0929		conserved hypothetical protein SCM10.17c	0.128122	-0.16398	0.229488	0.563962	11.9606	0.101367	-0.292101	0.334473	0.727941	0.626574	0.584434	0.144275	0.0616864	0.000429201	0.0222246	0.882992	0.965338	0.523859	0.0176429	0.495392	0	0	0	1	0	I.2
SCO0943		hypothetical protein SCM10.31	-0.174647	-0.422326	0.391055	0.966113	10.949	0.565702	-0.247679	0.575059	1.38844	0.822738	0.00238466	0.184649	0.00116856	4.28726e-09	0.00195639	0.0633288	0.982399	0.127049	1.22711e-06	0.251984	0	0	0	1	0	I.5
SCO0947		putative integral membrane protein	0.636284	0.25729	-0.336313	-0.302631	12.0362	-0.972597	-0.378994	0.0336816	-0.559921	0.412675	0.000828385	0.192386	0.893628	0.0482174	0.284049	0.0335171	0.982399	0.990028	0.320951	0.852808	-1	0	0	0	0	II.1
SCO0985	metE	putative methionine synthase	1.24951	1.02759	2.20274	3.37952	10.7399	0.953236	-0.221917	1.17678	2.35194	1.3987	0.000931898	0.431065	3.74053e-05	4.13011e-10	0.000678393	0.0360303	0.99774	0.0267265	1.59587e-07	0.201639	1	0	1	1	0	I.5
SCO0995		putative methyltransferase	-1.38228	-1.08702	-0.144742	-0.781567	12.9293	1.23754	0.29526	-0.636825	0.305451	-0.932085	8.56362e-05	0.32736	0.0203658	0.290235	0.0246697	0.00752042	0.983566	0.364099	0.67962	0.503011	1	0	0	0	0	III
SCO1004		hypothetical protein 2SCG2.17c	-1.0317	-0.591965	-0.0573108	-0.552296	15.0366	0.974391	0.439737	-0.494986	0.0396683	-0.934723	0.000566008	0.114832	0.0460608	0.878087	0.0144478	0.0271684	0.947754	0.475426	0.971469	0.448403	1	0	0	0	0	III
SCO1015		hypothetical protein 2SCG2.29c	-0.685917	-0.752491	0.256445	0.146259	10.1024	0.942362	-0.0665742	-0.110186	0.89875	-0.0436123	0.000122868	0.773216	0.593998	0.000271732	0.887982	0.00962237	0.99774	0.922529	0.0128831	0.990492	1	0	0	1	0	I.1
SCO1061		putative bifunctional protein (secreted sugar binding protein/sugar hydrolase)	0.0930441	-0.472657	-0.580105	-0.518691	11.9158	-0.673149	-0.565701	0.0614148	-0.0460336	0.627116	0.00160715	0.0107289	0.738311	0.816447	0.0305783	0.0498494	0.609115	0.965745	0.955116	0.53491	-1	0	0	0	0	II.3
SCO1075		putative bifunctional protein (ATP/GTP binding protein/MutT-like)	0.140963	-0.264673	-0.116036	0.563867	11.9068	-0.256999	-0.405636	0.679903	0.82854	1.08554	0.201843	0.0636364	0.000794259	0.000213092	0.000493637	0.613979	0.876531	0.122761	0.0105562	0.173401	0	0	0	1	0	I.3
SCO1082		putative electron transfer flavoprotein, beta subunit	0.77	0.658217	1.26841	1.30244	10.9474	0.498405	-0.111784	0.0340351	0.644224	0.145819	0.0072865	0.551197	0.835784	0.000890304	0.558961	0.122413	0.99774	0.981949	0.0295747	0.938035	0	0	0	1	0	I.1
SCO1086		hypothetical protein	-0.136716	-0.531714	1.50596	2.09897	11.7681	1.64267	-0.394998	0.593012	2.63068	0.98801	1.13238e-05	0.252894	0.0531095	2.60857e-09	0.035453	0.00156268	0.982399	0.498701	7.75346e-07	0.562978	1	0	0	1	0	I.5
SCO1110		putative secreted lyase	1.4664	1.50556	1.13402	-0.228988	10.8933	-0.332375	0.0391655	-1.36301	-1.73455	-1.40217	0.310515	0.910257	9.08891e-05	8.78631e-06	0.00460139	0.725266	0.99774	0.0424678	0.000828056	0.352074	0	0	-1	-1	0	Unclassified
SCO1119		putative asnC-family transcriptional regulatory protein	-1.10913	-1.22952	-1.64869	-1.57332	13.9778	-0.53956	-0.120384	0.0753705	-0.343805	0.195755	0.00112246	0.459229	0.600816	0.0321435	0.369079	0.04109	0.99774	0.922857	0.2703	0.896103	-1	0	0	0	0	II.1
SCO1128		putative integral membrane protein	-1.12294	-1.42411	0.130292	0.439302	11.7431	1.25323	-0.301174	0.30901	1.86341	0.610184	8.61033e-09	0.0925737	0.0511113	1.421e-12	0.01275	5.54505e-06	0.919488	0.491937	2.09376e-09	0.432159	1	0	0	1	0	I.5
SCO1131		probable xanthine dehydrogenase accessory factor	-0.757859	-0.919195	-1.61883	-1.35455	12.5153	-0.860975	-0.161336	0.264287	-0.435352	0.425623	0.00112721	0.534355	0.251421	0.0837658	0.222782	0.04109	0.99774	0.770816	0.410456	0.818587	-1	0	0	0	0	II.2
SCO1134	xdhA	xanthine dehydrogenase, iron-sulfur cluster binding subunit	1.97203	1.78718	0.521588	0.774657	13.7724	-1.45045	-0.184851	0.25307	-1.01253	0.437921	1.36204e-06	0.48419	0.2821	0.000303277	0.218531	0.000276996	0.99774	0.786524	0.0139507	0.81282	-1	0	0	-1	0	II.1
SCO1160	cvnA3	putative membrane protein	0.513122	1.3429	-1.08521	-0.826731	13.123	-1.59833	0.829782	0.25848	-2.16963	-0.571302	5.03089e-09	0.000511147	0.184169	6.6291e-12	0.0549539	4.01498e-06	0.151929	0.716853	5.12297e-09	0.615184	-1	0	0	-1	0	II.4
SCO1166		putative integral membrane protein	0.503367	0.25079	0.580452	1.07208	9.84676	0.0770856	-0.252577	0.491626	0.821288	0.744203	0.686857	0.222254	0.00972115	0.000171966	0.00970737	0.918193	0.982399	0.289702	0.0091652	0.394835	0	0	0	1	0	I.3
SCO1218		putative transmembrane transport protein	2.50939	3.13393	2.42248	2.26556	12.9795	-0.0869174	0.62453	-0.156913	-0.868361	-0.781444	0.667921	0.00646494	0.411193	0.000160313	0.0100332	0.914759	0.490444	0.862708	0.00879668	0.397281	0	0	0	-1	0	II.5
SCO1222		conserved hypothetical protein	-0.287024	0.191834	-0.55983	0.616137	10.5496	-0.272806	0.478858	1.17597	0.424304	0.697109	0.169095	0.027092	2.66232e-07	0.0362492	0.0161521	0.580269	0.707056	0.000685813	0.286098	0.462876	0	0	1	0	0	IV
SCO1241		conserved hypothetical protein	1.23291	0.958781	1.79024	1.78723	8.90075	0.557322	-0.274133	-0.00300914	0.828445	0.271123	0.00597521	0.17194	0.986681	0.000102179	0.314793	0.11047	0.982399	0.999223	0.00647248	0.87637	0	0	0	1	0	I.1
SCO1259		putative two-component system sensor kinase	1.94471	1.75272	1.52584	0.651318	15.978	-0.418871	-0.191983	-0.874517	-1.1014	-0.682534	0.185617	0.567676	0.00584717	0.00163576	0.134999	0.599119	0.99774	0.242013	0.0453089	0.733663	0	0	0	-1	0	Unclassified
SCO1440	ribH	6,7-dimethyl-8-ribityllumazine synthase	1.61272	0.630948	0.812829	1.03393	10.6032	-0.799888	-0.981768	0.221099	0.402979	1.20287	9.42764e-05	1.22325e-05	0.200887	0.032717	4.44894e-05	0.00818616	0.0142006	0.728853	0.27393	0.0429768	-1	-1	0	0	1	II.3
SCO1443	ribC	putative riboflavin synthase	1.09832	0.651805	0.508729	0.708719	10.8279	-0.589593	-0.446517	0.19999	0.0569141	0.646507	0.00158538	0.0214351	0.221441	0.747241	0.0126261	0.0498494	0.679387	0.748968	0.928193	0.432159	-1	0	0	0	0	II.3
SCO1450		putative uracyl permease	0.131144	-0.267234	0.322291	0.469744	11.7172	0.191147	-0.398378	0.147453	0.736978	0.545831	0.198047	0.0164507	0.289715	2.52862e-05	0.0134774	0.61072	0.626261	0.791452	0.00203554	0.440939	0	0	0	1	0	I.2
SCO1451		putative endoglucanase precursor	-0.562252	-0.641545	-0.533652	-0.140364	11.2702	0.0286003	-0.0792931	0.393289	0.501182	0.472582	0.822483	0.560275	0.00258649	0.000486968	0.0134816	0.954309	0.99774	0.172291	0.018911	0.440939	0	0	0	1	0	I.3
SCO1459		putative amino acid transporter	-1.30582	-1.09822	-0.933826	-0.511871	10.413	0.371995	0.207601	0.421955	0.586349	0.214354	0.00687787	0.137976	0.00149337	8.07174e-05	0.248949	0.119712	0.9569	0.135767	0.0052863	0.831409	0	0	0	1	0	Unclassified
SCO1483	pyrA	carbamoylphosphate synthetase large chain	-0.0766234	-0.279086	1.01482	1.51724	11.7515	1.09144	-0.202463	0.502417	1.79632	0.70488	6.70712e-06	0.360814	0.0117412	6.04277e-10	0.0201548	0.00101633	0.983566	0.302743	2.22374e-07	0.486738	1	0	0	1	0	I.5
SCO1484	pyrAa	carbamoyl-phosphate synthase, pyrimidine-specific, small chain	0.290257	0.165792	0.972305	1.72815	11.9733	0.682048	-0.124465	0.755848	1.56236	0.880313	0.00359281	0.596833	0.000938386	7.37452e-08	0.00814119	0.0829491	0.99774	0.123085	1.39001e-05	0.376737	0	0	0	1	0	I.5
SCO1485		putative integral membrane protein	1.23193	0.894799	2.12749	2.67018	11.3743	0.895562	-0.33713	0.542686	1.77538	0.879816	6.84537e-08	0.0181338	9.34203e-05	7.66969e-15	3.25788e-05	3.11182e-05	0.650071	0.0424678	2.96357e-11	0.035967	1	0	1	1	1	I.4
SCO1487	pyrB	aspartate carbamoyltransferase	-0.634401	-0.621262	0.244242	0.825941	12.876	0.878642	0.0131394	0.5817	1.4472	0.56856	0.000208562	0.953747	0.00578576	1.18526e-07	0.0659785	0.0135443	0.998654	0.242013	2.13016e-05	0.62765	1	0	0	1	0	Unclassified
SCO1488	pyrR	pyrimidine operon regulatory protein	-0.511576	-0.753974	0.612112	1.24708	11.9542	1.12369	-0.242399	0.634967	2.00105	0.877366	2.16385e-06	0.258995	0.00136233	2.30454e-11	0.0034844	0.000380336	0.982399	0.134976	1.2721e-08	0.322843	1	0	0	1	0	I.5
SCO1517		putative secreted protein	0.922607	0.522798	0.918956	1.3689	11.9323	-0.00365038	-0.399809	0.44994	0.846099	0.849749	0.982968	0.0348765	0.00840521	2.69395e-05	0.00136302	0.996237	0.736408	0.275556	0.00213701	0.248024	0	0	0	1	0	I.2
SCO1557		putative lipoprotein	1.11921	-0.152736	0.214585	0.861117	9.7822	-0.904628	-1.27195	0.646532	1.01385	1.91848	0.00076317	3.25021e-05	0.0089939	0.000348926	5.30055e-06	0.0323669	0.0279084	0.28622	0.0150989	0.0136542	-1	-1	0	1	1	V
SCO1569		putative oxidoreductase	-0.557463	-0.52887	0.419858	0.788194	10.0129	0.977321	0.028593	0.368336	1.31706	0.339743	0.00170384	0.92586	0.178274	7.33551e-05	0.408513	0.0512345	0.99774	0.713147	0.0048452	0.906567	0	0	0	1	0	I.1
SCO1570	argH	argininosuccinate lyase	-0.140741	-0.458906	0.560154	1.8323	11.2563	0.700896	-0.318164	1.27214	2.2912	1.59031	0.0548747	0.406897	0.000552671	4.02145e-07	0.00345021	0.353688	0.99774	0.0973	5.9765e-05	0.322843	0	0	0	1	0	I.3
SCO1577	argD	acetonitrile aminotransferase	-0.245289	-0.215972	0.789341	1.19942	11.5324	1.03463	0.0293172	0.410076	1.41539	0.380759	0.00356587	0.93416	0.192189	0.000176878	0.421567	0.0829491	0.99774	0.721115	0.00922312	0.909786	0	0	0	1	0	I.1
SCO1578	argB	acetylglutamate kinase	-0.30176	-0.559417	2.51241	3.64015	10.7141	2.81417	-0.257657	1.12774	4.19957	1.3854	5.10066e-08	0.546055	0.00487345	8.71871e-12	0.019536	2.62786e-05	0.99774	0.235388	5.18294e-09	0.485221	1	0	0	1	0	I.5
SCO1579	argJ	putative glutamate N-acetyltransferase	-0.147352	-0.055914	2.38625	2.19708	11.8898	2.53361	0.0914378	-0.189178	2.25299	-0.280616	4.05958e-09	0.787359	0.527877	5.69148e-08	0.535683	3.92155e-06	0.99774	0.906347	1.09959e-05	0.931182	1	0	0	1	0	I.1
SCO1580	argC	N-acetyl-gamma-glutamyl-phosphate reductase	-1.6903	-1.62371	-0.114819	-0.208619	14.1009	1.57548	0.0665886	-0.0937995	1.41509	-0.160388	0.00010937	0.864144	0.781648	0.000535499	0.755898	0.00908829	0.99774	0.976744	0.020187	0.971508	1	0	0	1	0	I.1
SCO1592	nudF	hypothetical protein	1.23891	0.195947	0.913998	1.35849	11.1223	-0.32491	-1.04296	0.444489	1.16254	1.48745	0.157152	0.000127221	0.0431235	1.40327e-05	5.38825e-05	0.566716	0.0654466	0.469149	0.00123233	0.0462671	0	0	0	1	1	I.2
SCO1595	pheS	putative phenylalanyl-tRNA synthetase alpha chain	0.88188	0.656615	1.24386	1.58282	10.9871	0.361978	-0.225266	0.338961	0.926204	0.564226	0.123042	0.361559	0.124279	0.000339911	0.0918098	0.512046	0.983566	0.66282	0.0150105	0.682695	0	0	0	1	0	Unclassified
SCO1601		hypothetical protein SCI35.23	0.431995	1.25364	1.87008	1.54362	15.3011	1.43808	0.821644	-0.326459	0.28998	-1.1481	0.000358952	0.0432956	0.349102	0.445651	0.0346132	0.0193985	0.782623	0.833712	0.792586	0.559098	1	0	0	0	0	III
SCO1629	rarB	conserved hypothetical protein SCI41.12c	1.6618	1.67904	2.94744	3.09014	9.89022	1.28563	0.0172429	0.142708	1.4111	0.125465	7.56505e-05	0.954959	0.598632	3.03044e-05	0.758567	0.0070437	0.998654	0.922695	0.00229601	0.971508	1	0	0	1	0	I.1
SCO1630	rarA	putative integral membrane protein	-0.818593	-0.493363	0.128237	0.633599	14.5181	0.94683	0.32523	0.505362	1.12696	0.180132	0.00034778	0.215402	0.0298743	6.42464e-05	0.599823	0.0190855	0.982399	0.409075	0.00435523	0.942	1	0	0	1	0	Unclassified
SCO1636		conserved hypothetical protein SCI41.19c	0.47561	0.401929	1.21368	0.963104	9.79841	0.738073	-0.0736813	-0.25058	0.561175	-0.176899	0.000323021	0.705433	0.159523	0.00478376	0.501105	0.0180892	0.99774	0.699746	0.0924223	0.927989	1	0	0	0	0	I.1
SCO1638	fkbP	peptidyl-prolyl cis-trans isomerase	-0.869331	-0.615772	-0.374649	0.263933	12.2588	0.494682	0.253558	0.638582	0.879706	0.385024	0.0202201	0.25474	0.00176157	0.000152729	0.190115	0.207517	0.982399	0.147614	0.00867857	0.790659	0	0	0	1	0	Unclassified
SCO1644	pcrB	20S proteasome beta-subunit precursor	1.24398	0.847338	1.46107	1.8184	9.83236	0.21709	-0.396642	0.357331	0.971063	0.753973	0.429509	0.175941	0.170755	0.00113392	0.0581629	0.810758	0.982399	0.708551	0.0349949	0.616611	0	0	0	1	0	Unclassified
SCO1654		putative two-component response regulator	-0.564403	-0.318176	0.128062	-0.0572647	13.2822	0.692464	0.246226	-0.185326	0.260912	-0.431552	0.000292668	0.185526	0.257877	0.142332	0.0851992	0.0168787	0.982399	0.770816	0.515138	0.670712	1	0	0	0	0	Unclassified
SCO1657	metH	putative methionine synthase	0.643065	0.172509	0.544863	0.766307	10.7866	-0.0982016	-0.470555	0.221444	0.593798	0.691999	0.563437	0.0132219	0.170226	0.00139838	0.00677908	0.87484	0.626245	0.708373	0.0404744	0.365141	0	0	0	1	0	I.2
SCO1673		hypothetical protein	1.04898	0.903117	1.9285	2.34466	10.4578	0.879524	-0.145862	0.416152	1.44154	0.562013	0.0108455	0.676548	0.182725	0.000119762	0.232677	0.15159	0.99774	0.716267	0.00723065	0.823618	0	0	0	1	0	I.1
SCO1674	chpC	putative secreted protein	0.673321	0.374423	1.82684	2.49727	10.842	1.15352	-0.298899	0.670433	2.12285	0.969332	2.43889e-07	0.122766	0.000308899	3.69513e-13	0.000521616	7.85324e-05	0.947754	0.0763139	7.139e-10	0.175263	1	0	0	1	0	I.5
SCO1675	chpH	putative small membrane protein	2.50182	2.18493	4.17319	4.78073	13.7354	1.67137	-0.316885	0.607543	2.5958	0.924428	4.76192e-06	0.334634	0.0408167	1.283e-09	0.0397743	0.000751022	0.983566	0.454512	4.13124e-07	0.565633	1	0	0	1	0	I.5
SCO1676		putative peptidase	0.627091	0.601838	0.906222	1.36037	7.34719	0.279132	-0.0252524	0.454146	0.75853	0.479398	0.096768	0.885488	0.00579428	6.57176e-05	0.0470271	0.457105	0.99774	0.242013	0.00441622	0.594587	0	0	0	1	0	I.3
SCO1678		putative transcriptional regulator	3.94619	4.35241	3.27744	2.78282	12.9059	-0.66875	0.406217	-0.494617	-1.56958	-0.900834	0.0903253	0.329324	0.179137	0.000324444	0.108666	0.446205	0.983566	0.714124	0.0144931	0.70807	0	0	0	-1	0	Unclassified
SCO1706		putative aldehyde dehydrogenase	-0.666049	-0.517075	-0.915632	-1.139	15.1652	-0.249583	0.148974	-0.223366	-0.621923	-0.37234	0.0934976	0.345594	0.108159	0.000189081	0.080322	0.450114	0.983566	0.640879	0.0095248	0.656686	0	0	0	-1	0	Unclassified
SCO1717		hypothetical protein	-1.15568	-1.34972	-1.75051	-1.35305	12.9519	-0.594838	-0.194045	0.397461	-0.0033319	0.591506	0.000957764	0.273343	0.0147419	0.984059	0.016044	0.0366416	0.982399	0.326862	0.994873	0.462643	-1	0	0	0	0	II.2
SCO1735		putative secreted lipase	-0.281805	-0.402926	0.31281	0.510424	12.0604	0.594616	-0.121121	0.197614	0.91335	0.318734	0.00261447	0.535469	0.25955	2.34496e-05	0.227285	0.0658131	0.99774	0.770816	0.0019371	0.81974	0	0	0	1	0	I.1
SCO1749		conserved hypothetical protein	-0.21488	0.396528	0.597321	0.588545	10.8591	0.812201	0.611408	-0.0087764	0.192017	-0.620184	0.000111774	0.00376676	0.960018	0.308962	0.0239705	0.00909255	0.372412	0.995887	0.69618	0.501593	1	0	0	0	0	III
SCO1765		hypothetical protein	-1.7036	-1.49627	-0.909469	-1.23648	13.6022	0.794129	0.207326	-0.327014	0.259788	-0.534341	0.00160312	0.407837	0.140483	0.276293	0.113695	0.0498494	0.99774	0.684108	0.669135	0.715785	1	0	0	0	0	Unclassified
SCO1779		hypothetical protein	0.0078642	-0.683028	0.412399	0.294561	7.53413	0.404534	-0.690892	-0.117838	0.977589	0.573054	0.0473192	0.00233435	0.533031	2.90239e-05	0.049204	0.328626	0.337065	0.907527	0.00225521	0.600468	0	0	0	1	0	I.4
SCO1780		putative DNA repair protein	-1.06687	-0.967328	-0.691921	-0.0922915	10.8636	0.374948	0.099541	0.59963	0.875037	0.500089	0.118105	0.689985	0.010304	0.000752561	0.140538	0.501715	0.99774	0.292898	0.0260798	0.746786	0	0	0	1	0	Unclassified
SCO1781	ppnK	inorganic polyphosphate/ATP-NAD kinase	-1.38863	-0.591585	-0.111426	-0.728673	13.0063	1.2772	0.797041	-0.617246	-0.137087	-1.41429	3.04004e-05	0.007386	0.0179296	0.607128	0.000624918	0.00350649	0.523646	0.353923	0.876556	0.193175	1	0	0	0	0	III
SCO1794		conserved hypothetical protein	-0.293303	0.36188	1.04311	0.668573	12.4104	1.33642	0.655183	-0.37454	0.306693	-1.02972	5.2568e-05	0.0395928	0.174389	0.298385	0.0166553	0.00527592	0.759587	0.710874	0.687245	0.46524	1	0	0	0	0	III
SCO1796		putative secreted protein	0.587305	0.758872	1.11854	1.32609	8.8473	0.531237	0.171567	0.207548	0.567219	0.0359817	0.000932462	0.27493	0.142032	0.000544602	0.863086	0.0360303	0.982399	0.684108	0.0204305	0.988294	1	0	0	1	0	I.1
SCO1800	chpE	putative small secreted protein	4.76985	4.02053	5.33745	5.7225	12.2305	0.567601	-0.749322	0.385052	1.70197	1.13437	0.0207337	0.00504827	0.0904227	4.08314e-08	0.0017789	0.210495	0.429532	0.602288	8.52825e-06	0.251984	0	0	0	1	0	I.4
SCO1848	cobQ	cobyric acid synthase	-0.749116	-0.572456	-0.25653	-0.246811	14.1634	0.492585	0.176659	0.00971914	0.325645	-0.16694	0.000508073	0.20049	0.936709	0.0174605	0.365074	0.0246943	0.982399	0.994944	0.190855	0.893572	1	0	0	0	0	I.1
SCO1851	cobO	cob(I)alamin adenosyltransferase (EC 2.5.1.17)	-0.7252	-0.630567	-0.0837849	0.0240154	14.0701	0.641415	0.0946327	0.1078	0.654582	0.0131676	0.00015683	0.556043	0.453138	0.000152588	0.951129	0.0112221	0.99774	0.884359	0.00867857	0.996314	1	0	0	1	0	I.1
SCO1860		putative secreted protein	0.969751	0.41058	1.75505	1.97845	12.1582	0.785303	-0.559171	0.223401	1.56787	0.782572	0.00697489	0.0629744	0.388429	2.6994e-06	0.0514691	0.120467	0.873727	0.851568	0.000312917	0.605408	0	0	0	1	0	I.1
SCO1865		putative aminotransferase	-0.289228	-0.180934	0.256069	0.447701	11.0357	0.545296	0.108293	0.191632	0.628635	0.0833388	0.00258609	0.544243	0.224665	0.000629729	0.725026	0.0653115	0.99774	0.750524	0.0225351	0.968416	0	0	0	1	0	I.1
SCO1867		putative hydroxylase	-0.650227	-0.803999	-0.43226	0.00758682	11.2803	0.217967	-0.153773	0.439846	0.811586	0.593619	0.338827	0.526584	0.0451127	0.00117881	0.0725888	0.741982	0.99774	0.472578	0.0357368	0.640081	0	0	0	1	0	Unclassified
SCO1896		conserved hypothetical protein	0.405339	-0.786368	-0.780436	-0.285245	12.371	-1.18577	-1.19171	0.495191	0.501124	1.6869	2.67467e-05	6.12198e-05	0.0365578	0.0484489	2.6641e-05	0.00320605	0.0430097	0.438694	0.321661	0.0343136	-1	-1	0	0	1	V
SCO1939	pgl	probable 6-phosphogluconolactonase	0.66261	0.562995	0.0814154	0.464247	15.912	-0.581195	-0.0996148	0.382832	-0.0987485	0.482446	0.00103731	0.565438	0.016559	0.547912	0.0429027	0.0387264	0.99774	0.341248	0.850456	0.578625	-1	0	0	0	0	II.2
SCO1962		ionic transporter	-0.251588	-0.776819	-0.876762	-0.594299	11.868	-0.625174	-0.52523	0.282463	0.18252	0.807694	0.00148917	0.0103891	0.105481	0.326906	0.00359272	0.048692	0.609115	0.634858	0.710442	0.322843	-1	0	0	0	0	II.3
SCO1982		hypothetical protein	0.838574	1.51686	2.43913	1.1349	12.3085	1.60056	0.678282	-1.30423	-0.38196	-1.98252	0.000742174	0.148441	0.00285687	0.38595	0.00275224	0.032042	0.965338	0.176623	0.75543	0.307421	1	0	0	0	0	III
SCO1984		putative hydrolase	0.402094	0.303841	-0.295115	-0.0679937	11.0107	-0.697209	-0.0982532	0.227121	-0.371835	0.325374	0.00147872	0.651964	0.24383	0.0828464	0.267614	0.0486279	0.99774	0.766368	0.407794	0.84333	-1	0	0	0	0	II.2
SCO2012		putative branched chain amino acid transport ATP-binding protein	0.620784	0.659229	0.0229411	0.0613975	10.7048	-0.597843	0.0384456	0.0384564	-0.597832	1.08131e-05	0.00119299	0.830912	0.807635	0.00122051	0.999964	0.042486	0.99774	0.978319	0.0364174	0.999964	-1	0	0	-1	0	II.1
SCO2015		possible 2',3'-cyclic-nucleotide 2'-phosphodiesterase	-0.423754	-0.346502	-0.0566671	0.46881	12.5494	0.367087	0.0772518	0.525477	0.815312	0.448225	0.0583512	0.699885	0.00547846	0.000144335	0.101204	0.367213	0.99774	0.242013	0.00838662	0.692724	0	0	0	1	0	Unclassified
SCO2028		putative membrane protein	-0.853841	-0.813061	-0.313013	0.137849	11.2098	0.540828	0.0407794	0.450862	0.95091	0.410083	0.033538	0.875707	0.0587681	0.000523465	0.244831	0.268366	0.99774	0.517266	0.0198832	0.828709	0	0	0	1	0	I.1
SCO2037	trpB	tryptophan synthase beta subunit	0.395164	0.657258	1.10587	0.993948	16.076	0.710702	0.262094	-0.111918	0.33669	-0.374012	0.000137587	0.143404	0.472078	0.0502313	0.117979	0.0105296	0.965338	0.888552	0.326377	0.721888	1	0	0	0	0	Unclassified
SCO2055		hypothetical protein	-0.56393	-0.882353	0.660303	0.507932	12.2302	1.22423	-0.318423	-0.152371	1.39028	0.166052	0.00015488	0.303953	0.571983	3.423e-05	0.684569	0.0111861	0.983566	0.920549	0.00251933	0.958816	1	0	0	1	0	I.1
SCO2074		putative signal peptidase	-0.586227	-0.640744	0.798509	0.853109	12.1995	1.38474	-0.0545167	0.0546005	1.49385	0.109117	9.79862e-08	0.80152	0.773999	2.58134e-08	0.705353	3.98546e-05	0.99774	0.976155	6.06018e-06	0.962389	1	0	0	1	0	I.1
SCO2077	divIVA	hypothetical protein	1.32272	0.988963	1.65049	2.16857	12.4514	0.327764	-0.333762	0.518085	1.17961	0.851846	0.226144	0.247438	0.0462995	0.00011848	0.0311713	0.640747	0.982399	0.476434	0.00723065	0.53491	0	0	0	1	0	I.3
SCO2094		putative regulatory protein	-0.042484	-0.0415363	0.102002	0.631845	11.6566	0.144486	0.000947662	0.529843	0.673381	0.528895	0.361785	0.995474	0.00102917	0.000155067	0.0229546	0.76126	0.999621	0.123772	0.00874714	0.50111	0	0	0	1	0	I.3
SCO2105		putative transcriptional regulatory protein	0.210061	0.209045	0.460821	0.868193	10.4308	0.25076	-0.00101594	0.407371	0.659147	0.408387	0.141495	0.995455	0.0135827	0.000419587	0.0930072	0.542274	0.999621	0.320294	0.0173458	0.683024	0	0	0	1	0	Unclassified
SCO2107	thiO	putative oxidoreductase	-0.293894	-0.350405	0.101607	0.663585	9.11569	0.395501	-0.0565112	0.561978	1.01399	0.618489	0.0835153	0.81165	0.0116547	8.29614e-05	0.0586024	0.429126	0.99774	0.302241	0.00538761	0.616611	0	0	0	1	0	Unclassified
SCO2109	thiG	putative thiazole biosynthesis protein	-0.779077	-0.994803	-0.381989	-0.286633	8.92935	0.397089	-0.215725	0.0953557	0.70817	0.311081	0.0332415	0.265274	0.57367	0.000439679	0.229014	0.267316	0.982399	0.920549	0.0176971	0.81974	0	0	0	1	0	I.1
SCO2128		hypothetical protein	-1.38404	-1.03412	-0.414028	-0.593082	14.2975	0.970014	0.349917	-0.179054	0.441042	-0.528971	0.00068659	0.211234	0.461635	0.097243	0.156688	0.0312116	0.982399	0.884975	0.432141	0.771262	1	0	0	0	0	Unclassified
SCO2143		putative two component system response regulator	-0.89023	-0.70573	-1.7104	-1.54865	15.0887	-0.820165	0.1845	0.161742	-0.842923	-0.0227583	0.000512764	0.434761	0.423547	0.000632779	0.94135	0.0247665	0.99774	0.866148	0.0225351	0.996314	-1	0	0	-1	0	II.1
SCO2145		putative glycerate kinase	-0.275523	-0.275792	-1.03251	-0.231882	15.4688	-0.75699	-0.000268962	0.80063	0.0439097	0.800899	0.000231629	0.998912	5.25627e-05	0.814372	0.00426632	0.0144686	0.999931	0.0312465	0.954395	0.3501	-1	0	1	0	0	II.2
SCO2146		putative aminotransferase	-0.0654096	-0.807596	-0.725168	-0.467407	11.7978	-0.659759	-0.742186	0.257762	0.340189	0.999948	9.22266e-06	4.78909e-06	0.0361369	0.0123276	3.81129e-06	0.00134477	0.0123367	0.437036	0.15669	0.0136542	-1	-1	0	0	1	V
SCO2167		hypothetical protein	-1.05906	-1.02661	2.76656	3.63793	6.07477	3.82562	0.0324576	0.871368	4.66453	0.838911	3.53124e-05	0.970732	0.234736	2.36149e-06	0.465192	0.00394587	0.998654	0.762961	0.000280763	0.918915	1	0	0	1	0	I.1
SCO2182		putative gntR-family transcriptional regulator	0.209091	0.203507	0.619562	0.5796	8.32628	0.410471	-0.00558372	-0.0399627	0.376093	-0.034379	0.000270512	0.958437	0.674822	0.000766963	0.810449	0.0160659	0.998654	0.945882	0.0264602	0.976068	1	0	0	1	0	I.1
SCO2184		putative transcriptional regulator	-0.722906	-0.0515588	0.678024	0.133534	11.9393	1.40093	0.671347	-0.54449	0.185092	-1.21584	4.11447e-06	0.0177548	0.029387	0.474787	0.00191964	0.000691232	0.647782	0.407348	0.809131	0.251984	1	0	0	0	0	III
SCO2186		hypothetical protein	-0.759191	-0.4302	-0.816196	-1.84004	5.82592	-0.057005	0.328991	-1.02385	-1.40984	-1.35284	0.88737	0.444847	0.0118596	0.0016775	0.0244713	0.972486	0.99774	0.302743	0.0462316	0.502963	0	0	0	-1	0	Unclassified
SCO2193	lipB	putative lipoate-protein ligase	1.16021	0.374709	0.312338	0.668079	10.1556	-0.847869	-0.785497	0.355741	0.29337	1.14124	0.000147194	0.000722221	0.0599842	0.145299	0.000265246	0.0109377	0.164157	0.52058	0.51942	0.136655	-1	0	0	0	0	II.3
SCO2198	glnA	glutamine synthetase I	1.77309	2.72827	1.23439	1.38542	11.3057	-0.5387	0.95518	0.15103	-1.34285	-0.80415	0.0249181	0.00045497	0.486761	1.97286e-06	0.0189243	0.234267	0.14064	0.897308	0.000242004	0.482213	0	0	0	-1	0	II.4
SCO2210	glnII	glutamine synthetase	2.87379	2.69591	0.167249	0.107482	8.92555	-2.70654	-0.177871	-0.0597674	-2.58843	0.118104	2.21879e-12	0.506033	0.791928	8.5574e-12	0.73581	5.7156e-09	0.99774	0.977064	5.18294e-09	0.969868	-1	0	0	-1	0	II.1
SCO2211		hypothetical protein SC10B7.06	2.54629	1.87031	0.0163925	0.0295597	10.8763	-2.5299	-0.675981	0.0131672	-1.84075	0.689149	2.874e-14	0.00262547	0.942981	1.43722e-10	0.0179508	2.10375e-10	0.337065	0.995351	6.17046e-08	0.481276	-1	0	0	-1	0	II.2
SCO2214		putative reductase	-0.630853	-0.21176	0.497444	0.107261	14.9387	1.1283	0.419094	-0.390183	0.319021	-0.809276	0.000907681	0.21522	0.18872	0.319132	0.075723	0.0359721	0.982399	0.719631	0.703955	0.65141	1	0	0	0	0	Unclassified
SCO2218		putative lipoprotein	0.322761	0.115848	0.638352	0.728917	8.85925	0.315591	-0.206913	0.0905644	0.613069	0.297477	0.0497685	0.213684	0.545033	0.000460162	0.186354	0.337268	0.982399	0.913588	0.0182481	0.790659	0	0	0	1	0	I.1
SCO2250		hypothetical protein SC1G2.12.	-0.35892	-0.555073	-0.422948	-0.0564272	11.3076	-0.0640276	-0.196152	0.366521	0.498646	0.562673	0.627624	0.169184	0.00553764	0.000677538	0.0049101	0.899032	0.981424	0.242013	0.0236924	0.354629	0	0	0	1	0	I.3
SCO2270		putative membrane protein.	0.280292	-0.104773	1.10538	1.23296	9.2041	0.82509	-0.385064	0.127579	1.33773	0.512644	0.000803196	0.108765	0.549926	1.1288e-06	0.113201	0.0328418	0.947754	0.914266	0.000147853	0.715304	1	0	0	1	0	I.1
SCO2279		hypothetical protein SCC75A.25c.	0.394883	0.066615	1.01831	1.29747	10.9908	0.623431	-0.328268	0.279158	1.23086	0.607426	0.0744446	0.370195	0.378763	0.000956273	0.212814	0.405936	0.983566	0.849904	0.0309208	0.808787	0	0	0	1	0	Unclassified
SCO2320		hypothetical protein	-1.17606	-1.34937	-0.956097	-0.470872	13.0674	0.219967	-0.173301	0.485225	0.878493	0.658526	0.172394	0.313878	0.00245875	5.01158e-06	0.00620803	0.583813	0.983566	0.169654	0.000517121	0.365141	0	0	0	1	0	I.3
SCO2326		conserved hypothetical protein	-0.322899	-0.512636	0.0114402	0.131332	10.9872	0.33434	-0.189736	0.119892	0.643968	0.309628	0.0396247	0.259308	0.420186	0.00026562	0.17093	0.296725	0.982399	0.865113	0.0127498	0.783396	0	0	0	1	0	I.1
SCO2332		putative hydrolase	-0.908076	-1.08141	-1.56701	-1.28847	13.3557	-0.658939	-0.173333	0.278545	-0.207061	0.451878	2.985e-05	0.239915	0.0359909	0.141325	0.0254597	0.00349517	0.982399	0.437036	0.512991	0.507094	-1	0	0	0	0	II.2
SCO2340		hypothetical protein	-0.0577086	-0.597513	-0.794479	-0.527471	12.7935	-0.736771	-0.539805	0.267009	0.0700429	0.806813	0.000681357	0.0141753	0.15739	0.725066	0.00668637	0.0312116	0.626245	0.69948	0.922364	0.365141	-1	0	0	0	0	II.3
SCO2342		putative secreted protein	-0.0736752	-0.561539	-1.08574	-0.521919	14.9868	-1.01207	-0.487864	0.563825	0.0396202	1.05169	2.17692e-05	0.0309982	0.00571661	0.847158	0.000930721	0.00267036	0.707056	0.242013	0.963074	0.23202	-1	0	0	0	0	II.2
SCO2373	tcmA	tetracenomycin C efflux protein	-0.522696	0.00763804	-0.800941	-0.713165	9.59773	-0.278246	0.530334	0.0877766	-0.720803	-0.442557	0.165055	0.0160127	0.636058	0.000921422	0.121053	0.577263	0.626261	0.933815	0.030157	0.7255	0	0	0	-1	0	II.5
SCO2394		putative secreted protein	-0.0640484	-0.216496	0.163632	0.294725	8.3705	0.22768	-0.152448	0.131094	0.511222	0.283542	0.13773	0.342802	0.355385	0.00171814	0.188934	0.535132	0.983566	0.837595	0.0470842	0.790659	0	0	0	1	0	Unclassified
SCO2448		hypothetical protein SCC24.19	-0.0510884	-0.464717	1.48233	1.68222	11.3217	1.53341	-0.413629	0.199891	2.14694	0.61352	7.74592e-08	0.0883514	0.345185	7.92224e-11	0.0599338	3.32558e-05	0.919488	0.830767	3.60136e-08	0.620869	1	0	0	1	0	I.1
SCO2457		putative lipoprotein	-0.287967	-0.378607	-0.218995	0.136102	10.8997	0.0689724	-0.0906397	0.355097	0.514709	0.445737	0.612601	0.536223	0.00926309	0.000795047	0.0279518	0.894603	0.99774	0.28622	0.0268304	0.51844	0	0	0	1	0	I.3
SCO2492		putative membrane protein	1.66632	0.787925	1.04955	1.58686	11.7846	-0.616772	-0.878395	0.537312	0.798936	1.41571	0.000141263	2.45478e-06	0.000364626	5.15144e-06	7.96317e-08	0.0107027	0.0102356	0.0784904	0.000517121	0.000615394	-1	-1	0	1	1	V
SCO2515		putative lipoprotein	0.0322435	-0.157264	0.87922	1.09012	11.0911	0.846977	-0.189508	0.210895	1.24738	0.400403	0.000606059	0.433407	0.322737	5.15247e-06	0.217198	0.0285587	0.99774	0.819068	0.000517121	0.811695	1	0	0	1	0	I.1
SCO2519		putative integral membrane protein	-0.135953	-0.760048	-0.095792	0.116611	10.9793	0.0401608	-0.624095	0.212403	0.876659	0.836498	0.87046	0.0226804	0.359712	0.00117855	0.02177	0.966233	0.679387	0.839629	0.0357368	0.495392	0	0	0	1	0	I.2
SCO2525		hypothetical protein SCC121.28c	0.684797	0.349546	0.79176	1.10265	11.4965	0.106963	-0.335251	0.310892	0.753106	0.646143	0.388595	0.0148772	0.0109534	8.43492e-07	0.000775563	0.780827	0.626245	0.292898	0.000113537	0.20698	0	0	0	1	0	I.2
SCO2530		hypothetical protein SCC117.03.	-0.258661	-0.379427	0.13402	0.357281	10.6688	0.392681	-0.120766	0.223261	0.736709	0.344027	0.0610012	0.579284	0.248978	0.00106692	0.240236	0.374269	0.99774	0.770571	0.0338457	0.82459	0	0	0	1	0	Unclassified
SCO2532	phoH	PhoH-like protein	0.327015	-0.167883	-0.771468	-0.274784	12.9299	-1.09848	-0.494898	0.496685	-0.106901	0.991583	1.78481e-05	0.0394758	0.0206965	0.626698	0.00294906	0.00226115	0.759587	0.364882	0.883671	0.315421	-1	0	0	0	0	II.2
SCO2538		hypothetical protein SCC77.05.	0.0588482	-0.272557	0.0916268	0.649885	11.3468	0.0327786	-0.331405	0.558258	0.922441	0.889663	0.83382	0.0526677	0.000624852	1.6744e-06	0.000327579	0.957123	0.822922	0.102742	0.000212128	0.148914	0	0	0	1	0	I.3
SCO2548		putative Hit-family protein.	1.18794	1.0249	0.635306	0.794904	11.1221	-0.552634	-0.163039	0.159598	-0.229997	0.322637	0.000720504	0.308324	0.264152	0.137408	0.136137	0.0318174	0.983566	0.773549	0.507112	0.736741	-1	0	0	0	0	II.2
SCO2549		possible protease	-1.07873	-1.14519	-1.95788	-1.5782	12.3614	-0.879152	-0.0664652	0.379681	-0.433006	0.446146	0.00010867	0.753415	0.0530543	0.0384864	0.123962	0.00908829	0.99774	0.498701	0.291404	0.729395	-1	0	0	0	0	II.1
SCO2589		putative glycosyl transferase	-0.706278	-0.716752	-0.376904	-0.0776813	10.9995	0.329373	-0.0104739	0.299223	0.63907	0.309697	0.0755647	0.957491	0.0831097	0.00151738	0.236832	0.409225	0.998654	0.583444	0.0431264	0.823618	0	0	0	1	0	Unclassified
SCO2605		hypothetical protein SCC88.16	-0.623379	-0.615443	-1.09885	-1.03456	8.90193	-0.475469	0.00793567	0.0642909	-0.419114	0.0563553	0.00160768	0.957622	0.62689	0.00591263	0.777512	0.0498494	0.998654	0.932014	0.10577	0.973098	-1	0	0	0	0	II.1
SCO2616		putative membrane protein	0.621992	0.987374	1.40189	1.60854	7.64295	0.779894	0.365382	0.206655	0.621167	-0.158727	0.000710065	0.115346	0.290186	0.00611587	0.595949	0.0318055	0.947754	0.792424	0.107662	0.942	1	0	0	0	0	I.1
SCO2617	clpX	ATP dependent Clp Protease ATP binding subunit	0.181266	0.215522	0.842204	0.782281	10.248	0.660938	0.0342553	-0.0599232	0.566759	-0.0941785	0.00100411	0.861969	0.729925	0.00465205	0.719968	0.0378524	0.99774	0.961721	0.0910659	0.966291	1	0	0	0	0	I.1
SCO2630		putative biotin synthase	-0.669294	-0.868919	-0.463278	-0.226484	12.1079	0.206016	-0.199625	0.236794	0.642435	0.436419	0.205807	0.251318	0.126702	0.000419728	0.0646925	0.619346	0.982399	0.667866	0.0173458	0.62765	0	0	0	1	0	Unclassified
SCO2648		putative membrane protein	0.810869	1.04643	0.797799	1.65084	11.9192	-0.0130701	0.235566	0.853039	0.604403	0.617473	0.931372	0.152286	1.13748e-06	0.000398249	0.00708304	0.984531	0.965338	0.00219761	0.0169103	0.365141	0	0	1	1	0	I.3
SCO2665		hypothetical protein SC6D10.08	-0.144374	-0.0628164	0.0544597	0.54529	12.0136	0.198834	0.0815581	0.49083	0.608106	0.409272	0.247127	0.652053	0.00389356	0.00106948	0.0960404	0.661777	0.99774	0.2134	0.0338457	0.688835	0	0	0	1	0	Unclassified
SCO2671		putative globin	0.438521	0.0914851	-0.0732302	0.268691	10.6669	-0.511751	-0.347036	0.341921	0.177206	0.688957	0.00162552	0.0363902	0.0196282	0.246482	0.00264891	0.0498494	0.740823	0.362232	0.645918	0.305534	-1	0	0	0	0	II.2
SCO2677		putative ABC transpoter ATP-binding protein	0.144992	0.00870494	0.237164	0.623992	11.762	0.0921721	-0.136287	0.386828	0.615287	0.523115	0.588083	0.457231	0.0196983	0.00107739	0.0368373	0.885197	0.99774	0.362232	0.0338457	0.565606	0	0	0	1	0	I.3
SCO2699	chpG	putative small membrane protein	1.98487	0.999841	2.73725	2.63646	13.9781	0.752374	-0.985033	-0.100782	1.63662	0.88425	0.0020792	0.000290855	0.638076	5.30176e-08	0.00981542	0.0582175	0.102169	0.934194	1.05056e-05	0.395825	0	0	0	1	0	I.4
SCO2717	chpD	putative small membrane protein	-0.695931	-0.389227	0.331158	0.757497	10.1713	1.02709	0.306705	0.426338	1.14672	0.119634	2.6966e-05	0.180417	0.0379259	6.56163e-06	0.690833	0.00320605	0.982399	0.442478	0.000633854	0.958816	1	0	0	1	0	Unclassified
SCO2718	rdlA	putative secreted protein	0.518298	0.249918	1.28239	2.0158	11.5617	0.764095	-0.268379	0.733409	1.76588	1.00179	0.0030463	0.300106	0.00265657	3.15802e-08	0.00597346	0.0740309	0.983409	0.172521	6.97291e-06	0.365141	0	0	0	1	0	I.5
SCO2719	rdlB	putative secreted protein	-0.253753	0.011635	0.844124	1.43893	10.2129	1.09788	0.265388	0.594808	1.4273	0.32942	3.67628e-05	0.282595	0.00893036	5.77903e-07	0.315842	0.00394587	0.982399	0.28622	7.97506e-05	0.87637	1	0	0	1	0	Unclassified
SCO2780		putative secreted protein	0.160831	0.202023	0.959475	1.31138	10.6351	0.798645	0.0411921	0.351906	1.10936	0.310714	9.897e-06	0.801813	0.0208221	5.05832e-08	0.16335	0.00141637	0.99774	0.364882	1.0287e-05	0.778225	1	0	0	1	0	Unclassified
SCO2791		hypothetical protein SCC105.22c	-0.59303	-0.757503	-0.311433	-0.224475	11.1181	0.281597	-0.164473	0.0869579	0.533028	0.251431	0.0638987	0.302754	0.532687	0.00113661	0.237754	0.380146	0.983409	0.907383	0.0349949	0.823618	0	0	0	1	0	Unclassified
SCO2799		putative secreted sugar hydrolase	-2.03542	-1.43416	-1.06347	-0.868186	7.34555	0.97195	0.601266	0.195286	0.56597	-0.40598	0.00120726	0.0473437	0.452713	0.0488333	0.303805	0.0427969	0.800067	0.884359	0.321685	0.871094	1	0	0	0	0	Unclassified
SCO2816		conserved hypothetical protein	-0.357173	-0.481987	-0.890244	-0.815069	10.6125	-0.533072	-0.124814	0.0751749	-0.333082	0.199989	0.000682821	0.408203	0.571177	0.0229997	0.321512	0.0312116	0.99774	0.920549	0.225571	0.876924	-1	0	0	0	0	II.1
SCO2835		putative membrane protein.	1.0583	1.42416	1.32599	0.356297	12.2222	0.267691	0.365859	-0.969697	-1.06786	-1.33556	0.386705	0.266943	0.00202131	0.00153794	0.00425361	0.779165	0.982399	0.156206	0.0434843	0.3501	0	0	0	-1	0	Unclassified
SCO2855		hypothetical protein SCE20.29.	-1.17549	-0.880786	-0.567668	-0.788103	14.7728	0.607826	0.294708	-0.220435	0.092683	-0.515143	0.000282273	0.0815469	0.123763	0.554928	0.0227428	0.0165258	0.917636	0.661894	0.853801	0.497893	1	0	0	0	0	III
SCO2864		hypothetical protein SCE6.01c (fragment).	1.15291	0.712228	2.66655	2.7108	10.0926	1.51364	-0.440685	0.0442528	1.99857	0.484938	9.49003e-10	0.0256798	0.790708	1.62559e-12	0.0618969	1.46678e-06	0.695525	0.977064	2.09376e-09	0.6253	1	0	0	1	0	I.4
SCO2866		hypothetical protein SCE6.03.	2.18298	1.61483	3.71454	3.48742	8.34346	1.53156	-0.568152	-0.227123	1.87259	0.34103	2.89136e-07	0.0286251	0.326829	7.77159e-09	0.31877	8.20229e-05	0.707056	0.819068	2.00196e-06	0.876568	1	0	0	1	0	I.4
SCO2912		hypothetical protein	3.59634	3.15387	2.27964	2.81432	12.6213	-1.31669	-0.442468	0.534677	-0.339549	0.977145	4.56798e-06	0.0914234	0.0233066	0.168649	0.00704446	0.000737501	0.919488	0.382918	0.554604	0.365141	-1	0	0	0	0	II.2
SCO2942		putative oxidoreductase	0.846823	1.20934	1.4282	1.90284	9.1644	0.581373	0.362512	0.474642	0.693502	0.11213	0.00595945	0.0918424	0.0151564	0.00133217	0.689993	0.110443	0.919488	0.32994	0.0390239	0.958816	0	0	0	1	0	Unclassified
SCO2979		putative integral membrane transport protein	-1.71712	-1.09828	-0.651888	-1.01522	14.1757	1.06523	0.618844	-0.363331	0.0830594	-0.982175	0.000179086	0.0279984	0.138378	0.74925	0.0102415	0.0122476	0.707056	0.684108	0.928199	0.39973	1	0	0	0	0	III
SCO2999		putative NAD-glutamate dehydrogenase similar to GDH of S. clavuligerus	0.432476	0.478259	1.09347	1.37326	7.63953	0.660997	0.0457828	0.27979	0.895004	0.234007	0.00480525	0.842686	0.187391	0.000283605	0.454424	0.0972121	0.99774	0.719631	0.013283	0.916979	0	0	0	1	0	I.1
SCO3034	whiB	sporulation regulatory protein	1.70352	0.979362	1.72713	1.7131	10.5266	0.0236128	-0.724158	-0.0140289	0.733741	0.710129	0.864632	2.38221e-05	0.914705	9.55171e-06	0.000994855	0.965868	0.0230122	0.992485	0.000889345	0.233373	0	-1	0	1	0	I.2
SCO3046		conserved hypothetical protein	0.0712025	-0.0204247	0.295453	0.643021	8.98495	0.22425	-0.0916272	0.347568	0.663445	0.439195	0.158735	0.583259	0.0264525	0.000230794	0.0574389	0.568249	0.99774	0.39697	0.0112884	0.616093	0	0	0	1	0	Unclassified
SCO3060	purK	phosphoribosylaminoimidazole carboxylase ATPase subunit PurK	0.844511	1.22647	1.69109	1.90318	9.61204	0.846582	0.381964	0.212088	0.676705	-0.169876	5.00193e-05	0.055751	0.225345	0.00087734	0.514456	0.00508617	0.848117	0.75193	0.0294786	0.929938	1	0	0	1	0	I.1
SCO3080		putative secreted protein	0.819022	-0.0159648	0.955197	1.19505	6.88861	0.136174	-0.834987	0.239854	1.21102	1.07484	0.661562	0.0163601	0.419825	0.000560887	0.0206351	0.912629	0.626261	0.865106	0.0209398	0.49515	0	0	0	1	0	I.2
SCO3096	eno	enolase	-0.0538147	-0.0450242	0.203934	0.722343	12.2938	0.257749	0.00879049	0.518409	0.767367	0.509618	0.211384	0.967812	0.00960828	0.000661744	0.0848705	0.623741	0.998654	0.289702	0.0233514	0.670712	0	0	0	1	0	Unclassified
SCO3097		putative secreted protein	0.692517	0.331964	0.536581	1.26376	8.91612	-0.155936	-0.360553	0.727175	0.931792	1.08773	0.509372	0.152278	0.00217972	0.000323047	0.00233645	0.850567	0.965338	0.158914	0.0144931	0.288009	0	0	0	1	0	I.3
SCO3102	pkaE	eukaryotic-type protein kinase	-0.742458	-0.902506	-0.0145385	0.191215	12.2336	0.727919	-0.160049	0.205753	1.09372	0.365802	0.00319279	0.518065	0.347952	5.2328e-05	0.27099	0.075923	0.99774	0.833273	0.00367628	0.845464	0	0	0	1	0	I.1
SCO3112		undefined_product	-0.809219	-0.848521	-0.851139	-0.359448	11.9618	-0.0419201	-0.0393019	0.491691	0.489073	0.530993	0.766755	0.795001	0.000680794	0.00154176	0.0118696	0.941516	0.99774	0.109608	0.0434843	0.426643	0	0	0	1	0	I.3
SCO3153		conserved hypothetical protein	-1.08885	-1.14069	-1.71252	-1.50782	13.3593	-0.623674	-0.0518402	0.204701	-0.367133	0.256541	0.0012541	0.784153	0.226571	0.0479328	0.313621	0.0438197	0.99774	0.753615	0.319607	0.874653	-1	0	0	0	0	II.1
SCO3168		putative protease	-1.28419	-1.13865	-0.82087	-0.543796	10.3019	0.463318	0.145534	0.277074	0.594857	0.131539	0.00842334	0.419428	0.080791	0.00123688	0.579618	0.132829	0.99774	0.580254	0.036764	0.940506	0	0	0	1	0	I.1
SCO3185		putative Na+/H+ antiporter	0.104451	-0.0652791	-0.6441	-1.06817	8.78528	-0.748552	-0.16973	-0.424066	-1.00289	-0.254336	0.00989344	0.566266	0.110727	0.00112265	0.519586	0.145355	0.99774	0.643008	0.0348426	0.929938	0	0	0	-1	0	II.1
SCO3288		putative integral membrane protein	1.53863	0.691933	0.318991	-0.2771	12.8179	-1.21964	-0.846695	-0.59609	-0.969033	0.250604	0.000873687	0.0231776	0.0666609	0.00735429	0.600362	0.0349837	0.683651	0.543738	0.118596	0.942	-1	0	0	0	0	II.2
SCO3297		putative membrane protein	0.814826	0.00875809	-0.189796	-0.404875	11.2652	-1.00462	-0.806068	-0.215079	-0.413633	0.590989	0.00014947	0.00283505	0.33242	0.0885671	0.0839972	0.011001	0.337065	0.819345	0.418763	0.667713	-1	0	0	0	0	II.3
SCO3298		putative oxidoreductase	0.791233	0.182705	0.0613398	0.129107	11.2941	-0.729893	-0.608528	0.0677673	-0.053598	0.676295	0.000213594	0.0025022	0.684175	0.763258	0.0103842	0.0137555	0.337065	0.948922	0.933879	0.403177	-1	0	0	0	0	II.3
SCO3313		hypothetical protein	-1.24973	-1.40297	-1.90529	-1.68273	13.5211	-0.655558	-0.153241	0.222559	-0.279758	0.3758	0.000246535	0.370364	0.145747	0.0898602	0.105031	0.0150545	0.983566	0.684736	0.421128	0.698518	-1	0	0	0	0	II.2
SCO3323	bldN	putative RNA polymerase sigma factor	3.05721	2.37306	2.68372	3.28335	12.7248	-0.373492	-0.68415	0.599633	0.910292	1.28378	0.145616	0.0153895	0.0161275	0.00110455	0.0010689	0.550281	0.626245	0.338658	0.0344191	0.242954	0	0	0	1	0	I.2
SCO3335		putative araC-family transcriptional regulator	-1.01027	-0.902944	-1.81135	-1.3797	13.1734	-0.801084	0.107323	0.43165	-0.476757	0.324327	0.00142765	0.664469	0.0537134	0.0485897	0.327785	0.0473514	0.99774	0.501702	0.321685	0.88076	-1	0	0	0	0	II.1
SCO3348		putative DNA-binding protein	0.0639601	-0.171746	-0.776671	-0.673349	15.4245	-0.840631	-0.235706	0.103321	-0.501603	0.339028	0.000983161	0.346546	0.63478	0.0382336	0.308424	0.0372445	0.983566	0.933697	0.291404	0.873446	-1	0	0	0	0	II.1
SCO3357		hypothetical protein	0.840048	0.880042	1.36857	1.67438	10.4049	0.528525	0.0399943	0.305803	0.794334	0.265809	0.0236488	0.86678	0.151591	0.0012115	0.405113	0.226425	0.99774	0.692998	0.0362885	0.905361	0	0	0	1	0	I.1
SCO3365		conserved hypothetical protein	1.69714	0.22261	0.235114	-0.0515338	9.63256	-1.46202	-1.47453	-0.286648	-0.274144	1.18788	8.00288e-05	0.000157368	0.350903	0.404983	0.0142646	0.00727603	0.0675633	0.83407	0.773379	0.448403	-1	0	0	0	0	II.3
SCO3375		putative Lsr2-like protein	1.19032	1.07558	1.60993	1.84104	10.0622	0.419607	-0.11474	0.231105	0.765452	0.345845	0.0209145	0.539021	0.164112	0.000126508	0.16933	0.210914	0.99774	0.701446	0.00757872	0.781951	0	0	0	1	0	I.1
SCO3380		putative transcriptional acitvator, Baf family	-0.691629	-0.71418	-0.460447	0.15815	10.4207	0.231182	-0.0225511	0.618597	0.87233	0.641148	0.295003	0.924085	0.00466041	0.000434168	0.047197	0.708888	0.99774	0.23087	0.0176592	0.594587	0	0	0	1	0	I.3
SCO3399		hypothetical protein	0.718547	0.0453066	0.241908	0.21924	10.5701	-0.476639	-0.67324	-0.022668	0.173934	0.650572	0.00152865	8.13077e-05	0.862038	0.228078	0.00241469	0.0496362	0.0523622	0.984296	0.631236	0.291574	-1	0	0	0	0	II.3
SCO3406	tilS	tRNA(Ile)-lysidine synthase (EC 6.3.4.-)	-0.201034	-0.284315	0.239722	0.567281	11.7828	0.440756	-0.083281	0.32756	0.851596	0.410841	0.0151843	0.652069	0.0510503	2.70998e-05	0.102154	0.178858	0.99774	0.491937	0.00213701	0.692769	0	0	0	1	0	I.1
SCO3415		putative esterase	-0.0972412	-0.285634	-0.634009	-1.04459	10.1018	-0.536767	-0.188393	-0.410585	-0.75896	-0.222192	0.0106123	0.373428	0.0332554	0.000519563	0.430853	0.150475	0.984221	0.427114	0.0198771	0.914921	0	0	0	-1	0	II.1
SCO3517		putative ATP-binding protein	0.21306	-0.654365	0.467896	0.285005	12.9	0.254836	-0.867425	-0.18289	0.93937	0.684534	0.271208	0.00146543	0.405525	0.000437197	0.0463462	0.688986	0.273633	0.860082	0.0176893	0.591028	0	0	0	1	0	I.2
SCO3522		putative transcriptional regulator	-0.099096	-0.403491	-1.24523	-0.801	12.8272	-1.14613	-0.304394	0.444225	-0.397509	0.74862	1.5173e-07	0.100654	0.00961672	0.0267312	0.0040704	5.58368e-05	0.936862	0.289702	0.243607	0.3501	-1	0	0	0	0	II.2
SCO3538		hypothetical protein	0.518308	-0.0326449	-0.0845672	-0.148379	11.5838	-0.602875	-0.550953	-0.0638121	-0.115734	0.487141	0.00134229	0.00566637	0.696474	0.518121	0.0568231	0.0452979	0.460944	0.954583	0.832788	0.616093	-1	0	0	0	0	II.3
SCO3579	wblA	putative regulatory protein	1.12603	1.5589	2.36244	3.07404	10.9354	1.2364	0.432861	0.711607	1.51515	0.278746	5.83718e-05	0.139262	0.00769783	3.57411e-06	0.467819	0.0057101	0.95858	0.270206	0.000383621	0.920393	1	0	0	1	0	Unclassified
SCO3581		conserved hypothetical protein	1.15678	0.859132	0.537793	0.769605	10.6378	-0.618982	-0.297643	0.231812	-0.0895274	0.529455	0.000769457	0.107609	0.147177	0.60279	0.033389	0.0323669	0.947754	0.685637	0.874809	0.549567	-1	0	0	0	0	II.2
SCO3593	vanK	conserved hypothetical protein	0.820861	0.407802	-0.0728429	-0.0170535	10.1173	-0.893704	-0.413059	0.0557894	-0.424856	0.468848	0.000785502	0.118108	0.805474	0.089389	0.179366	0.0324618	0.947754	0.978319	0.421113	0.786877	-1	0	0	0	0	II.2
SCO3620		putative membrane protei	-0.744565	-0.830666	-0.0611419	-0.214548	8.04816	0.683423	-0.0861012	-0.153406	0.616118	-0.0673047	8.35072e-05	0.597491	0.291253	0.000347466	0.756954	0.00748578	0.99774	0.793569	0.0150989	0.971508	1	0	0	1	0	I.1
SCO3629	purA	adenylosuccinate synthetase	1.61903	1.38303	0.442933	0.757712	6.49692	-1.1761	-0.236007	0.314779	-0.625315	0.550786	2.95951e-07	0.232836	0.0780016	0.00204405	0.0419901	8.20229e-05	0.982399	0.572613	0.0544705	0.575374	-1	0	0	0	0	II.2
SCO3636		putative cytochrome P-450 hydroxylase	0.411815	0.238555	-0.0186822	-0.646983	8.95113	-0.430497	-0.173259	-0.628301	-0.885538	-0.455041	0.0657146	0.469566	0.00572063	0.000397978	0.161834	0.383552	0.99774	0.242013	0.0169103	0.778069	0	0	0	-1	0	Unclassified
SCO3659		hypothetical protein	1.48411	1.24732	1.35787	0.520803	13.8313	-0.126236	-0.236792	-0.83707	-0.726514	-0.600278	0.5523	0.299077	0.00017167	0.00168104	0.0526656	0.871355	0.982604	0.0589253	0.0462316	0.609522	0	0	0	-1	0	Unclassified
SCO3662		hypothetical protein SCH44.02c	2.75885	2.78249	1.82357	1.68714	11.9926	-0.935279	0.0236404	-0.136431	-1.09535	-0.160071	3.03243e-06	0.894003	0.385997	2.34692e-07	0.500116	0.00052077	0.99774	0.851568	3.87903e-05	0.92785	-1	0	0	-1	0	II.1
SCO3663		putative membrane protein	1.69312	1.72661	0.915014	0.570517	11.8406	-0.778107	0.0334925	-0.344497	-1.1561	-0.37799	0.00525819	0.9042	0.167333	0.000108832	0.312495	0.102874	0.99774	0.704689	0.00678269	0.874604	0	0	0	-1	0	II.1
SCO3670	grpE	heat chock protein	1.91247	1.77159	1.85367	2.41485	10.9635	-0.0588039	-0.140879	0.561184	0.643259	0.702063	0.733104	0.445489	0.0014535	0.000776556	0.00696351	0.932572	0.99774	0.135767	0.0266721	0.365141	0	0	0	1	0	I.3
SCO3704		putative substrate-binding transport protein	-0.69996	0.041058	0.217208	-0.230061	9.71287	0.917168	0.741018	-0.447269	-0.271119	-1.18829	0.00080095	0.00842689	0.062556	0.284559	0.00191993	0.0328418	0.542692	0.527239	0.673528	0.251984	1	0	0	0	0	III
SCO3734		hypothetical protein	1.67379	1.19101	0.686136	1.27908	12.7449	-0.98765	-0.482774	0.592947	0.0880707	1.07572	0.000215607	0.0644528	0.0119256	0.714757	0.0031145	0.0137703	0.876531	0.303162	0.918464	0.316695	-1	0	0	0	0	II.2
SCO3750		putative two-component sensor histidine kinase	-1.56415	-1.32117	-2.32661	-1.94688	13.2055	-0.762462	0.242982	0.379733	-0.625711	0.136751	0.000731043	0.273264	0.0561958	0.00487963	0.640612	0.0318912	0.982399	0.512708	0.0938053	0.94756	-1	0	0	0	0	II.1
SCO3753		putative integral membrane	0.115376	0.833043	-0.487169	-0.0868569	11.1547	-0.602545	0.717667	0.400312	-0.9199	-0.317355	0.020837	0.0106619	0.0962011	0.000907826	0.37494	0.210495	0.609115	0.606621	0.0299815	0.897574	0	0	0	-1	0	II.4
SCO3756		putative two component system response regulator	-1.06324	-1.17918	-1.88973	-1.34614	11.724	-0.826497	-0.115944	0.54359	-0.166963	0.659534	0.000190616	0.583614	0.00588747	0.406725	0.0243013	0.012699	0.99774	0.242013	0.773992	0.50214	-1	0	0	0	0	II.2
SCO3769		putative tetR family transcriptional regulatory protein	-1.06229	-0.550762	-0.0379901	-0.436821	12.5954	1.0243	0.511528	-0.398831	0.113942	-0.910358	0.0013991	0.114499	0.155001	0.70474	0.0367802	0.0468063	0.947754	0.696217	0.915404	0.565606	1	0	0	0	0	III
SCO3781		putative secreted protein	-1.11246	-0.430453	0.233727	-0.248701	12.8892	1.34619	0.682008	-0.482429	0.181751	-1.16444	0.000111267	0.0442373	0.105395	0.56299	0.0117873	0.00909255	0.787709	0.634858	0.858595	0.425696	1	0	0	0	0	III
SCO3795	aspS	aspartyl-tRNA synthetase	0.790309	0.290128	1.23754	1.30748	8.25362	0.44723	-0.500181	0.0699418	1.01735	0.570123	0.101776	0.0808975	0.7864	0.000641147	0.140826	0.464861	0.917636	0.976744	0.0227284	0.74695	0	0	0	1	0	Unclassified
SCO3814		putative DNA-binding protein	-0.505234	-0.5498	0.00636573	0.810317	5.56473	0.511599	-0.0445668	0.803951	1.36012	0.848518	0.17976	0.911496	0.0287461	0.00106103	0.119588	0.593161	0.99774	0.404709	0.0338457	0.724205	0	0	0	1	0	Unclassified
SCO3829	bkdC2	putative dihydrolipoamide acyltransferase component E2	4.89861	4.84844	4.68155	3.7796	13.2109	-0.217061	-0.0501699	-0.901942	-1.06883	-0.851772	0.438093	0.865959	0.00153761	0.000585277	0.0379291	0.814591	0.99774	0.136582	0.0215382	0.565633	0	0	0	-1	0	Unclassified
SCO3840		hypothetical protein	0.50305	0.099177	0.907188	1.00065	10.5053	0.404138	-0.403873	0.0934661	0.901477	0.497339	0.0076908	0.0116	0.488865	4.7604e-07	0.0190952	0.127036	0.610684	0.897591	6.81266e-05	0.482247	0	0	0	1	0	I.4
SCO3843		hypothetical protein	0.54702	0.565655	1.01809	1.28952	12.1309	0.471069	0.0186349	0.271434	0.723869	0.252799	0.00117521	0.895489	0.0365447	6.18999e-06	0.187765	0.0420463	0.99774	0.438694	0.000611173	0.790659	1	0	0	1	0	Unclassified
SCO3844		putative secreted protein	0.717696	1.16376	1.10999	1.89356	12.1704	0.39229	0.446067	0.783578	0.729801	0.337511	0.0261933	0.0184093	2.41526e-05	0.000160498	0.168174	0.240012	0.655024	0.0241803	0.00879668	0.781951	0	0	1	1	0	Unclassified
SCO3852		putative membrane protein	1.61758	1.24484	2.84326	2.40784	13.1002	1.22568	-0.372741	-0.435417	1.16301	-0.0626753	0.00163545	0.331691	0.203667	0.00283682	0.902093	0.0499555	0.983566	0.731726	0.0668185	0.990492	1	0	0	0	0	I.1
SCO3862		putative membrane protein	-0.295064	-0.166899	0.22359	-0.0408457	10.3117	0.518654	0.128166	-0.264435	0.126053	-0.392601	0.00110886	0.414572	0.059639	0.396237	0.0655728	0.0408059	0.99774	0.51971	0.765166	0.62765	1	0	0	0	0	Unclassified
SCO3874	gyrB	DNA gyrase subunit B	1.98614	2.1997	1.31928	1.86621	11.6002	-0.666859	0.213558	0.54693	-0.333487	0.333372	0.000458223	0.248956	0.00175699	0.0615469	0.17831	0.0239267	0.982399	0.147614	0.357889	0.786877	-1	0	0	0	0	Unclassified
SCO3900		putative transcriptional regulator, PadR-like family	3.58506	3.53461	2.8518	2.89961	11.1495	-0.733263	-0.0504563	0.0478088	-0.634997	0.0982651	0.000379465	0.800102	0.787251	0.00212261	0.712608	0.0202242	0.99774	0.976859	0.0557944	0.965188	-1	0	0	0	0	II.1
SCO3945	cydA	putative cytochrome oxidase subunit I	-0.246283	-0.0442914	-0.437864	0.00233434	11.5643	-0.191581	0.201991	0.440198	0.0466258	0.238207	0.0522436	0.0559472	2.45023e-05	0.631497	0.0878572	0.345359	0.84943	0.0241803	0.886453	0.672257	0	0	1	0	0	Unclassified
SCO3979		putative TetR-family transcriptional regulator	-0.401193	-0.593268	-0.350233	-0.0469521	11.4875	0.0509594	-0.192076	0.303281	0.546316	0.495357	0.71678	0.204225	0.0264994	0.000462814	0.0173861	0.926931	0.982399	0.39697	0.0182481	0.474056	0	0	0	1	0	I.3
SCO3980		hypothetical protein	0.551409	0.184977	-0.267362	-0.466799	9.99873	-0.81877	-0.366431	-0.199437	-0.651776	0.166995	0.00125388	0.146398	0.360849	0.00827779	0.612922	0.0438197	0.965338	0.841218	0.124699	0.942091	-1	0	0	0	0	II.1
SCO3989		putative ribonuclease inhibitor	0.801801	-0.172215	-0.460613	-0.508413	9.98763	-1.26241	-0.974016	-0.0478003	-0.336198	0.926215	0.000774829	0.0111757	0.880421	0.328695	0.0624305	0.0323669	0.609115	0.987558	0.713126	0.626618	-1	0	0	0	0	II.3
SCO4009		putative bifunctional protein (histidine kinase and regulator)	0.478	-0.185945	-0.496485	-0.39574	8.96071	-0.974484	-0.663944	0.100745	-0.209795	0.764689	1.42038e-05	0.00224338	0.583597	0.282771	0.0080023	0.00182945	0.337065	0.922136	0.671305	0.37493	-1	0	0	0	0	II.3
SCO4013		putative secreted penicillin-binding protein	0.265763	0.620134	0.475108	1.50872	8.79594	0.209345	0.35437	1.03361	0.888589	0.679244	0.367391	0.157701	4.18364e-05	0.000629614	0.0462519	0.764387	0.972753	0.0269426	0.0225351	0.590801	0	0	1	1	0	I.3
SCO4027		putative anti sigma factor antagonist	0.0908436	-0.0534411	0.533232	0.709785	9.49338	0.442389	-0.144285	0.176552	0.763226	0.320837	0.00895068	0.3939	0.256599	4.50178e-05	0.166085	0.137791	0.996406	0.770816	0.00322128	0.781951	0	0	0	1	0	I.1
SCO4053		putative transport integral membrane protein	1.4354	1.39129	0.952367	0.605779	10.8357	-0.483033	-0.0441047	-0.346588	-0.785516	-0.302483	0.0312092	0.848121	0.0953079	0.0010068	0.328267	0.25906	0.99774	0.605272	0.0322844	0.88076	0	0	0	-1	0	II.1
SCO4078	purQ	phosphoribosyl formylglycinamidine synthase I (EC 6.3.5.3)	1.37676	1.19648	1.49515	1.93888	10.9543	0.118394	-0.180274	0.443732	0.742401	0.624007	0.578468	0.429959	0.0324037	0.00151791	0.0459138	0.880071	0.99774	0.427114	0.0431264	0.589287	0	0	0	1	0	I.3
SCO4080		conserved hypothetical protein SCD25.16c	0.208737	-0.0393613	0.832815	1.05282	10.5877	0.624077	-0.248099	0.22001	1.09219	0.468108	0.000357257	0.14808	0.142962	9.39201e-08	0.0433549	0.0193985	0.965338	0.684736	1.72813e-05	0.579666	1	0	0	1	0	I.5
SCO4091	bldC	pleiotropic transcriptional regulator BldC	1.07595	0.79363	1.16577	1.71374	11.9768	0.0898185	-0.282325	0.547971	0.920115	0.830296	0.68104	0.229279	0.010947	0.000185689	0.0108831	0.91795	0.982399	0.292898	0.00944083	0.408276	0	0	0	1	0	I.3
SCO4096		ATP-dependent RNA helicase	-0.647917	-0.917702	-0.596478	-0.331213	11.5259	0.0514393	-0.269785	0.265265	0.586489	0.53505	0.706447	0.0713028	0.0447945	0.000158311	0.00906582	0.925012	0.884715	0.472578	0.00879668	0.390639	0	0	0	1	0	I.3
SCO4144		conserved hypothetical protein SCD84.12c	-1.49891	-1.5858	-2.04255	-1.63605	13.0505	-0.543633	-0.086889	0.406493	-0.0502509	0.493382	0.00153641	0.603696	0.00976451	0.751455	0.0335831	0.0496795	0.99774	0.289702	0.929005	0.550657	-1	0	0	0	0	II.2
SCO4152		putative secreted 5'-nucleotidase	-0.556355	-0.29861	-0.859606	-0.878678	14.2488	-0.303251	0.257746	-0.0190714	-0.580068	-0.276817	0.0714341	0.150085	0.899414	0.00119627	0.237852	0.398374	0.965338	0.990839	0.0359719	0.823618	0	0	0	-1	0	Unclassified
SCO4174		putative integral membrane protein	1.62918	1.54846	-0.253284	-0.427215	10.1577	-1.88247	-0.0807256	-0.173932	-1.97567	-0.0932059	1.18573e-08	0.761609	0.453966	4.98637e-09	0.791503	7.04872e-06	0.99774	0.884582	1.32878e-06	0.973693	-1	0	0	-1	0	II.1
SCO4175		hypothetical protein SCD66.12c	0.863033	0.658301	-0.753217	-0.726194	10.9259	-1.61625	-0.204732	0.0270233	-1.3845	0.231755	1.72482e-07	0.435664	0.906269	3.36399e-06	0.506701	6.05881e-05	0.99774	0.992485	0.000366153	0.928226	-1	0	0	-1	0	II.1
SCO4214		putative AbaA-like regulatory protein	0.310801	0.841525	-1.38885	-1.20912	7.3836	-1.69965	0.530724	0.179725	-2.05065	-0.350999	6.87006e-07	0.07959	0.492225	2.43038e-08	0.375889	0.000171264	0.917636	0.89807	6.0587e-06	0.897574	-1	0	0	-1	0	II.1
SCO4231		putative lipoprotein	1.3242	1.10481	1.5843	2.2279	7.90623	0.2601	-0.21939	0.643596	1.12309	0.862986	0.180218	0.29065	0.00127513	2.71292e-06	0.00351137	0.593957	0.982399	0.131389	0.000312917	0.322843	0	0	0	1	0	I.3
SCO4233	ispD	4-diphodphocytidyl-2C-methyl-D-erythriolsynthase	0.783674	0.561007	1.28843	1.25662	9.8292	0.504758	-0.222668	-0.0318109	0.695615	0.190857	0.00420313	0.203149	0.839054	0.000176313	0.415413	0.0902548	0.982399	0.982244	0.00922312	0.907112	0	0	0	1	0	I.1
SCO4237		putative integral membrane protein	1.40744	1.39019	2.01405	2.48434	10.6331	0.60661	-0.017246	0.470293	1.09415	0.487539	0.00562278	0.937473	0.0216436	1.0795e-05	0.105242	0.105982	0.99774	0.371692	0.000973006	0.698518	0	0	0	1	0	Unclassified
SCO4239		putative small membrane protein	0.856588	0.202413	2.26725	3.02356	12.5296	1.41066	-0.654174	0.756312	2.82115	1.41049	0.000306813	0.0896492	0.0266943	4.54628e-09	0.00770175	0.0174342	0.919488	0.39697	1.25477e-06	0.374334	1	0	0	1	0	I.5
SCO4242		putative membrane protein	0.878301	0.551497	-0.0835263	0.184303	10.8463	-0.961827	-0.326804	0.267829	-0.367194	0.594633	0.000479441	0.226499	0.25761	0.154074	0.10138	0.0246943	0.982399	0.770816	0.529194	0.692724	-1	0	0	0	0	II.2
SCO4243		putative secreted protein	0.241393	0.333285	-0.232156	-0.234833	11.4626	-0.473549	0.0918922	-0.00267736	-0.568118	-0.0945696	0.00412086	0.577437	0.985275	0.000890394	0.666837	0.089455	0.99774	0.998585	0.0295747	0.954996	0	0	0	-1	0	II.1
SCO4245		conserved hypothetical protein SCD8A.18c	0.823777	0.729203	-0.169114	0.0722907	11.6364	-0.992892	-0.0945749	0.241405	-0.656912	0.33598	0.000295377	0.719556	0.296867	0.0118407	0.339373	0.0169087	0.99774	0.797238	0.152001	0.883225	-1	0	0	0	0	II.1
SCO4246		hypothetical protein SCD8A.19c	1.18323	0.862128	0.374547	0.642851	11.4582	-0.80868	-0.3211	0.268304	-0.219277	0.589403	1.99035e-05	0.0712961	0.0881603	0.19034	0.0153355	0.00248087	0.884715	0.594742	0.585297	0.455601	-1	0	0	0	0	II.2
SCO4247		hypothetical protein SCD8A.20c	1.42852	0.906803	-0.273688	0.296616	10.7675	-1.70221	-0.521716	0.570305	-0.610187	1.09202	0.00048348	0.270149	0.165019	0.166768	0.0849919	0.0246943	0.982399	0.701854	0.55265	0.670712	-1	0	0	0	0	II.2
SCO4252		hypothetical protein SCD8A.25c	2.1906	1.66229	0.975768	1.36173	11.1427	-1.21483	-0.528314	0.38596	-0.300557	0.914275	2.16547e-06	0.0246856	0.0585286	0.164964	0.00440943	0.000380336	0.6887	0.517266	0.549154	0.3501	-1	0	0	0	0	II.3
SCO4253		conserved hypothetical protein SCD8A.26c	3.82514	3.3971	1.2594	2.07651	13.0753	-2.56574	-0.428044	0.81711	-1.32059	1.24515	1.0786e-06	0.354874	0.048237	0.00436135	0.0479049	0.000238154	0.983566	0.482245	0.0882804	0.596994	-1	0	0	0	0	II.2
SCO4256		putative hydrolytic protein	-0.306781	-0.439505	-1.18362	-0.84348	9.9803	-0.876837	-0.132724	0.340137	-0.403975	0.472862	5.62265e-06	0.442194	0.0301072	0.0169456	0.0454149	0.000869037	0.99774	0.411075	0.188425	0.58596	-1	0	0	0	0	II.2
SCO4257		putative hydrolytic protein	0.771811	0.549899	-0.0630281	0.513397	11.7197	-0.834839	-0.221911	0.576425	-0.036502	0.798337	0.00159594	0.401916	0.0157577	0.883287	0.0274741	0.0498494	0.997131	0.337328	0.972925	0.51844	-1	0	0	0	0	II.2
SCO4293		putative threonine synthase	2.52889	0.980836	1.05754	1.76406	12.791	-1.47135	-1.54805	0.706525	0.783227	2.25458	4.78078e-05	5.72267e-05	0.0218583	0.018365	1.63572e-05	0.00492612	0.0430097	0.374548	0.196572	0.0256707	-1	-1	0	0	1	V
SCO4323		putative hydrolase	0.917172	0.587741	-0.566576	-0.0914657	12.8282	-1.48375	-0.329431	0.475111	-0.679207	0.804541	4.70764e-08	0.147274	0.0207799	0.00285327	0.0104458	2.59862e-05	0.965338	0.364882	0.0668185	0.403177	-1	0	0	0	0	II.2
SCO4337		putative integral membrane efflux protein	0.561037	0.170789	-0.774232	-0.397482	13.1428	-1.33527	-0.390247	0.37675	-0.568272	0.766997	1.04446e-07	0.0708157	0.0486401	0.00735453	0.00958384	4.03581e-05	0.884715	0.484395	0.118596	0.393818	-1	0	0	0	0	II.2
SCO4349		conserved hypothetical protein	0.434971	-0.0233861	0.614895	0.844235	11.0829	0.179924	-0.458358	0.22934	0.867622	0.687698	0.383073	0.0436779	0.236316	0.000193793	0.0236766	0.776688	0.786166	0.764861	0.00966216	0.501593	0	0	0	1	0	I.2
SCO4350		putative integrase	-0.123097	-0.318216	0.367254	0.929126	9.98413	0.490351	-0.195119	0.561872	1.24734	0.756991	0.0615149	0.475243	0.0253684	3.24506e-05	0.0440448	0.374269	0.99774	0.393951	0.00243474	0.580355	0	0	0	1	0	I.3
SCO4356		hypothetical protein SCD19.11c	-0.0116591	-0.364356	-0.781176	-0.56124	13.049	-0.769517	-0.352697	0.219935	-0.196885	0.572632	3.8486e-05	0.0495833	0.157272	0.239969	0.0182442	0.00407425	0.803291	0.69948	0.64111	0.482213	-1	0	0	0	0	II.3
SCO4364		hypothetical protein SCD19.19	-1.2291	-0.743471	-0.092042	-0.537221	14.8496	1.13705	0.485626	-0.445179	0.20625	-0.930804	0.000161195	0.0896029	0.0874451	0.441933	0.0185796	0.0114286	0.919488	0.592266	0.789638	0.482213	1	0	0	0	0	III
SCO4368		putative lipase (putative secreted protein)	0.798956	0.424166	0.896687	1.22943	11.2831	0.0977311	-0.37479	0.332742	0.805263	0.707532	0.629262	0.088483	0.0908266	0.000417373	0.0189884	0.899403	0.919488	0.602288	0.0173458	0.482213	0	0	0	1	0	I.2
SCO4410		putative anti anti sigma factor	-0.978341	-1.11642	-0.67504	-0.336553	10.6639	0.303302	-0.13808	0.338487	0.779869	0.476567	0.101533	0.476883	0.0540458	0.000159378	0.0717366	0.464861	0.99774	0.502606	0.00879668	0.636852	0	0	0	1	0	Unclassified
SCO4424		putative secreted protein	2.18673	1.30043	1.18061	1.07713	11.3707	-1.00612	-0.886295	-0.103483	-0.223305	0.782812	0.000202074	0.00152255	0.646674	0.360306	0.0277905	0.0133466	0.273633	0.936035	0.73379	0.51844	-1	0	0	0	0	II.3
SCO4425	afsS	sigma-like protein	0.80738	1.53648	0.48628	0.518009	11.7992	-0.321101	0.729097	0.0317294	-1.01847	-0.697368	0.145922	0.00348943	0.875075	4.94259e-05	0.0293769	0.550898	0.361633	0.987225	0.00350425	0.53242	0	0	0	-1	0	II.5
SCO4442		hypothetical protein SCD6.20	0.286252	0.261148	1.71839	1.63197	12.0286	1.43214	-0.0251044	-0.0864204	1.37082	-0.061316	0.000257814	0.946467	0.793323	0.000476817	0.902111	0.0154448	0.998422	0.977064	0.0187048	0.990492	1	0	0	1	0	I.1
SCO4529		putative integral membrane protein	-0.508714	-0.684054	-1.20696	-0.786563	12.7425	-0.698251	-0.175341	0.420401	-0.102509	0.595742	0.000184645	0.326164	0.01075	0.542895	0.0161719	0.012517	0.983566	0.292898	0.847996	0.462876	-1	0	0	0	0	II.2
SCO4576		hypothetical protein	1.44196	1.29662	2.12737	0.592043	10.5689	0.685413	-0.145338	-1.53533	-0.704575	-1.38999	0.0536529	0.691897	3.80424e-05	0.0485759	0.00730701	0.349951	0.99774	0.0267265	0.321685	0.370918	0	0	-1	0	0	Unclassified
SCO4675		conserved hypothetical protein SCD40A.21c	0.415843	0.334718	0.689207	0.920983	11.7564	0.273364	-0.0811242	0.231776	0.586265	0.312901	0.11669	0.656587	0.155213	0.00172631	0.203267	0.498773	0.99774	0.696217	0.0471411	0.801016	0	0	0	1	0	Unclassified
SCO4686		conserved hypothetical protein SCD31.11	-0.228266	-0.359939	-0.811539	-0.59883	14.6113	-0.583273	-0.131673	0.21271	-0.23889	0.344383	0.000963967	0.455589	0.167042	0.158484	0.144626	0.0366972	0.99774	0.704689	0.538751	0.756635	-1	0	0	0	0	II.2
SCO4715	rpsN	30S ribosomal protein S14	2.2964	1.63127	2.35529	2.70872	13.2675	0.0588896	-0.665135	0.35343	1.07745	1.01857	0.844637	0.0445343	0.218533	0.0011937	0.0225517	0.96192	0.788497	0.745669	0.0359719	0.497893	0	0	0	1	0	I.2
SCO4716	rpsH	30S ribosomal protein S8	3.02299	2.74209	3.21277	3.64028	12.6911	0.189778	-0.280897	0.427513	0.898188	0.70841	0.466239	0.313836	0.0865929	0.00159038	0.0617416	0.827537	0.983566	0.589076	0.04437	0.6253	0	0	0	1	0	Unclassified
SCO4725	infA	translational initiation factor IF1	5.02588	3.96533	3.92922	4.06754	13.2085	-1.09666	-1.06054	0.138323	0.10221	1.19887	7.79718e-05	0.000259512	0.547751	0.678949	0.00146684	0.0071734	0.0955006	0.913588	0.9047	0.248024	-1	0	0	0	0	II.3
SCO4752	gcp	putative O-sialoglycoprotein endopeptidase	0.191641	-0.036917	0.344224	0.554536	10.8312	0.152583	-0.228558	0.210312	0.591453	0.43887	0.28664	0.138961	0.120394	0.000228698	0.0357689	0.704565	0.958343	0.656604	0.0112572	0.562978	0	0	0	1	0	I.2
SCO4763		hypothetical protein	2.24214	1.75101	0.925356	1.23122	13.3221	-1.31678	-0.491126	0.305859	-0.519798	0.796985	7.15412e-06	0.06768	0.19647	0.043354	0.0288581	0.00106321	0.884715	0.72564	0.304615	0.524741	-1	0	0	0	0	II.2
SCO4805		hypothetical protein SCD63A.16	0.65852	1.20215	2.14805	1.13767	11.9882	1.48953	0.543634	-1.01038	-0.0644824	-1.55402	3.62633e-05	0.109511	0.00163403	0.838833	0.00134145	0.00394587	0.947754	0.140309	0.961985	0.248024	1	0	0	0	0	III
SCO4837	glyA1	serine hydroxymethyltransferase	0.223753	0.364875	1.06829	1.24311	10.5837	0.844533	0.141121	0.174822	0.878234	0.0337007	0.00132927	0.583815	0.441951	0.000949411	0.921603	0.0450554	0.99774	0.878945	0.0308279	0.993279	1	0	0	1	0	I.1
SCO4842		putative oxidoreductase	-0.0992846	0.732971	-0.976097	-0.71863	12.5447	-0.876813	0.832255	0.257467	-1.4516	-0.574788	0.0137345	0.0268271	0.421198	0.000166403	0.237829	0.168744	0.706418	0.865697	0.00905606	0.823618	0	0	0	-1	0	II.4
SCO4854		putative integral membrane protein	1.46081	1.25795	2.24239	2.3358	10.2964	0.781578	-0.202866	0.0934128	1.07786	0.296279	0.000272339	0.317541	0.609545	3.15436e-06	0.28013	0.0160659	0.983566	0.925637	0.000349761	0.850407	1	0	0	1	0	I.1
SCO4855	dhsB	putative succinate dehydrogenase iron-sulfur subunit	1.6352	1.41927	1.61925	2.09144	11.2544	-0.0159502	-0.215923	0.472194	0.672167	0.688117	0.917577	0.201517	0.00228478	0.000146979	0.00354061	0.980861	0.982399	0.165017	0.0084765	0.322843	0	0	0	1	0	I.3
SCO4856	dhsA	putative succinate dehydrogenase flavoprotein subunit	1.74759	1.59317	1.8403	2.30179	11.7613	0.0927102	-0.154412	0.461494	0.708616	0.615906	0.572087	0.379155	0.00477049	0.000138604	0.0117882	0.87842	0.988901	0.233209	0.00811464	0.425696	0	0	0	1	0	I.3
SCO4865		hypothetical protein SCK20.06	0.127942	0.335332	1.14219	0.53691	13.7206	1.01425	0.20739	-0.60528	0.201578	-0.81267	0.000489608	0.462745	0.0199209	0.454011	0.0367135	0.0246943	0.99774	0.362232	0.796684	0.565606	1	0	0	0	0	III
SCO4883		putative peptidase	0.114698	-0.0854516	0.607693	0.57409	11.8866	0.492995	-0.200149	-0.0336031	0.659541	0.166546	0.000388421	0.142119	0.774851	1.03792e-05	0.353192	0.0205597	0.965338	0.976155	0.000954884	0.889056	1	0	0	1	0	I.1
SCO4888		putative sugar ABC transporter integral membrane protein	0.0800309	-0.286016	-0.770646	-0.596943	10.8241	-0.850677	-0.366047	0.173703	-0.310926	0.53975	3.13129e-05	0.062112	0.299234	0.0931249	0.0391686	0.00355862	0.871098	0.799612	0.424237	0.565633	-1	0	0	0	0	II.2
SCO4902		putative secreted protein	-0.282091	-0.600113	1.19949	0.844745	10.9793	1.48158	-0.318022	-0.354746	1.44486	-0.0367236	1.3492e-06	0.240904	0.135557	2.18252e-06	0.917738	0.000276996	0.982399	0.680567	0.000263539	0.992744	1	0	0	1	0	I.1
SCO4920		putative deoR-family transcriptional regulator	0.0467584	-0.0205782	0.900718	1.1588	11.8832	0.85396	-0.0673365	0.258085	1.17938	0.325422	0.0050668	0.82828	0.334954	0.000295702	0.428023	0.100659	0.99774	0.82045	0.0136837	0.913495	0	0	0	1	0	I.1
SCO4921	accA2	acetyl/propionyl CoA carboxylase alpha subunit	0.6219	0.276493	-0.247931	-0.183364	11.9999	-0.869831	-0.345407	0.0645664	-0.459858	0.409974	0.000142901	0.116527	0.737794	0.0319255	0.162957	0.0107217	0.947754	0.965745	0.268759	0.778225	-1	0	0	0	0	II.1
SCO4951		putative aldoketoreductase	-0.535309	-0.203655	0.299053	-0.0866013	9.85025	0.834363	0.331654	-0.385655	0.117054	-0.717308	0.00157473	0.206531	0.0993978	0.634854	0.0447312	0.0498494	0.982399	0.614555	0.888542	0.581957	1	0	0	0	0	III
SCO4979		putative phosphoenolpyruvate carboxykinase	0.191793	0.761983	1.45171	1.18116	9.6334	1.25991	0.57019	-0.270543	0.419181	-0.840733	0.000711531	0.11933	0.397637	0.222926	0.0869125	0.0318055	0.947754	0.854453	0.622289	0.672257	1	0	0	0	0	Unclassified
SCO5000		conserved hypothetical protein	0.545319	-0.0288697	-0.375315	-0.584571	9.57953	-0.920634	-0.574188	-0.209256	-0.555702	0.364932	0.000931464	0.0409409	0.381062	0.0363232	0.315537	0.0360303	0.771686	0.850287	0.286143	0.87637	-1	0	0	0	0	II.2
SCO5016		putative integral membrane protein	0.488816	0.304581	-0.363058	-0.765445	9.87399	-0.851875	-0.184236	-0.402386	-1.07003	-0.218151	0.00419308	0.537801	0.1295	0.000580359	0.582523	0.0902548	0.99774	0.671633	0.0214594	0.940506	0	0	0	-1	0	II.1
SCO5031	ahpD	alkyl hydroperoxide reductase system hypothetical protein	0.562896	0.336949	0.897781	0.92026	9.97038	0.334884	-0.225947	0.0224798	0.583311	0.248427	0.0159073	0.116931	0.856822	0.000119624	0.193247	0.183754	0.947754	0.983789	0.00723065	0.792683	0	0	0	1	0	I.1
SCO5035		putative ABC transporter ATP-binding protein	1.11669	0.373963	1.41405	1.58367	10.9506	0.297358	-0.742726	0.169626	1.20971	0.912352	0.230238	0.00738106	0.45966	2.34134e-05	0.0125061	0.645665	0.523646	0.884619	0.0019371	0.432159	0	0	0	1	0	I.2
SCO5041		hypothetical protein	0.267473	0.226131	0.998536	1.10051	11.6386	0.731063	-0.0413418	0.101978	0.874383	0.14332	0.00321171	0.866068	0.63918	0.000631198	0.662072	0.0761354	0.99774	0.934303	0.0225351	0.95368	0	0	0	1	0	I.1
SCO5078	actVA3	hypothetical protein	1.04976	1.28029	1.66348	1.24055	16.0492	0.613724	0.230526	-0.422936	-0.0397383	-0.653462	0.000617542	0.204003	0.00933057	0.816608	0.00890396	0.0288372	0.982399	0.28622	0.95516	0.389039	1	0	0	0	0	III
SCO5083	actII-2	putative actinorhodin transporter	-0.176872	-0.67307	-0.850981	-0.850909	11.1095	-0.67411	-0.496198	7.22961e-05	-0.177839	0.496271	0.000713339	0.014824	0.999659	0.3348	0.0610238	0.0318055	0.626245	0.999789	0.718559	0.622975	-1	0	0	0	0	II.3
SCO5086	actIII	ketoacyl reductase	2.79032	3.44385	0.391679	0.270731	13.5398	-2.39864	0.653531	-0.120948	-3.17312	-0.774479	5.19537e-09	0.0492872	0.671428	8.01184e-12	0.0789349	4.01498e-06	0.803291	0.945062	5.18294e-09	0.653213	-1	0	0	-1	0	II.4
SCO5115	bldKD	BldKD, putative ABC transporter intracellular ATPase subunit	0.847242	0.675692	0.156774	0.502781	11.4131	-0.690468	-0.17155	0.346007	-0.17291	0.517558	0.000137615	0.322931	0.0277847	0.295066	0.0297541	0.0105296	0.983566	0.401347	0.683944	0.533496	-1	0	0	0	0	II.2
SCO5125		conserved hypothetical protein	-0.2937	-0.600001	-0.047297	0.231764	9.32668	0.246403	-0.306301	0.279061	0.831766	0.585363	0.236155	0.161682	0.159576	0.000287905	0.050966	0.651279	0.976917	0.699746	0.0134032	0.605408	0	0	0	1	0	Unclassified
SCO5138		putative membrane protein	-0.396235	-0.460283	0.56832	0.356214	12.695	0.964555	-0.0640477	-0.212106	0.816497	-0.148058	3.63401e-07	0.693504	0.144112	7.71873e-06	0.49495	9.3612e-05	0.99774	0.684736	0.000736424	0.92785	1	0	0	1	0	I.1
SCO5145		conserved hypothetical protein	3.90746	4.17219	2.61383	3.87854	13.3069	-1.29364	0.264725	1.26471	-0.293652	0.999985	0.00149327	0.509122	0.0010163	0.439808	0.0675793	0.048692	0.99774	0.123772	0.788045	0.630819	-1	0	0	0	0	Unclassified
SCO5149		putative protease	0.432416	0.280683	-0.359896	0.05434	15.6227	-0.792312	-0.151732	0.414236	-0.226343	0.565968	0.00128099	0.521711	0.0541909	0.307246	0.0798016	0.0439979	0.99774	0.50335	0.695858	0.655757	-1	0	0	0	0	II.2
SCO5176		putative reductase	-0.665713	-0.427552	0.0213577	0.880054	11.1184	0.687071	0.238162	0.858696	1.30761	0.620535	0.0422858	0.498098	0.00878063	0.000417587	0.190547	0.30684	0.99774	0.282736	0.0173458	0.790659	0	0	0	1	0	Unclassified
SCO5185		putative peptidase	-1.34285	-1.05838	-0.582155	-0.839861	12.646	0.760695	0.284473	-0.257705	0.218516	-0.542178	0.000894186	0.209241	0.197715	0.308866	0.0764644	0.0356199	0.982399	0.72564	0.69618	0.652956	1	0	0	0	0	Unclassified
SCO5190	wblC	putative DNA-binding protein	0.108346	0.355828	0.933622	1.00199	11.8983	0.825275	0.247481	0.0683681	0.646162	-0.179113	0.000123268	0.227202	0.702061	0.00187855	0.508537	0.00962237	0.982399	0.955914	0.0509385	0.928853	1	0	0	0	0	I.1
SCO5216	sigR	RNA polymerase sigma factor	1.77818	1.72989	2.2532	2.54422	10.5622	0.47502	-0.0482952	0.291012	0.814327	0.339307	0.0448008	0.843526	0.187751	0.00139322	0.30436	0.317925	0.99774	0.719631	0.0404744	0.871094	0	0	0	1	0	I.1
SCO5224	nrdS	putative araC-family transcriptional regulator	0.252468	-0.174474	0.743003	0.83696	10.718	0.490535	-0.426942	0.0939571	1.01143	0.520899	0.0185466	0.0520505	0.61738	1.88849e-05	0.0739064	0.198377	0.822922	0.929252	0.00160376	0.644636	0	0	0	1	0	I.1
SCO5227	nrdX	untranslated region of policistronic nrdABS mRNA	2.19403	1.46699	2.8036	2.93423	12.6744	0.609568	-0.727035	0.130638	1.46724	0.857673	0.0286073	0.0164109	0.60266	6.24776e-06	0.0308461	0.252286	0.626261	0.923346	0.000611173	0.53491	0	0	0	1	0	I.4
SCO5244	prs1	anti-sigma factor	1.82284	1.60278	2.27748	2.29177	10.3301	0.454645	-0.220054	0.0142911	0.68899	0.234345	0.00961511	0.216301	0.927846	0.000245424	0.324975	0.142895	0.982399	0.992917	0.011854	0.879066	0	0	0	1	0	I.1
SCO5249	eshB	putative nucleotide-binding protein	-1.15367	-1.21278	-0.22431	-0.203076	9.95933	0.929355	-0.0591162	0.0212342	1.00971	0.0803504	1.28024e-05	0.759928	0.901618	4.6919e-06	0.756193	0.00170581	0.99774	0.991147	0.000496698	0.971508	1	0	0	1	0	I.1
SCO5281		putative 2-oxoglutarate dehydrogenase E1 component (EC 1.2.4.2)	1.03177	1.22586	1.25252	2.18009	11.7856	0.220752	0.194093	0.927562	0.954221	0.733469	0.254701	0.347183	1.23068e-05	2.42062e-05	0.0108748	0.670799	0.983566	0.0190214	0.00196911	0.408276	0	0	1	1	0	I.3
SCO5291	cvnC5	hypothetical protein	1.00991	0.888073	1.57429	1.58796	8.48348	0.564383	-0.121835	0.013673	0.69989	0.135508	0.00379518	0.52466	0.936521	0.000481423	0.598435	0.0847663	0.99774	0.994944	0.0187901	0.942	0	0	0	1	0	I.1
SCO5312		pyridoxamine 5'-phosphate oxidase family protein	1.51742	1.43604	0.382607	-0.0303017	13.0358	-1.13481	-0.0813725	-0.412909	-1.46635	-0.331536	2.0816e-06	0.700028	0.0331574	2.66623e-08	0.244493	0.000380336	0.99774	0.427114	6.06018e-06	0.828615	-1	0	0	-1	0	II.1
SCO5383		putative ABC transporter, ATP-binding subunit	-1.60237	-0.937469	-0.466948	-0.89959	15.2666	1.13542	0.664899	-0.432642	0.037879	-1.09754	0.000476491	0.04021	0.124268	0.898478	0.0125012	0.0246943	0.763496	0.66282	0.975182	0.432159	1	0	0	0	0	III
SCO5389		hypothetical protein 2SC6G5.33	0.530767	0.887886	-0.404344	-0.570462	8.77832	-0.935111	0.35712	-0.166118	-1.45835	-0.523238	1.42014e-06	0.0426354	0.270667	2.57762e-10	0.0265148	0.000281406	0.779734	0.776191	1.04841e-07	0.51355	-1	0	0	-1	0	II.4
SCO5390		putative alkanal monooxygenase (luciferase)	-0.274469	-0.335205	0.458572	0.840212	11.0962	0.733041	-0.0607357	0.38164	1.17542	0.442376	0.000243371	0.74996	0.0288268	2.35914e-07	0.0887734	0.0150462	0.99774	0.404709	3.87903e-05	0.673392	1	0	0	1	0	Unclassified
SCO5398		conserved hypothetical protein	-0.518057	-0.362392	0.143853	0.303469	9.94948	0.66191	0.155664	0.159615	0.665861	0.00395102	0.00125112	0.440857	0.362375	0.0011668	0.988144	0.0438197	0.99774	0.841981	0.0357368	0.999506	1	0	0	1	0	I.1
SCO5406		hypothetical protein	-0.577386	-0.38609	0.387337	-0.0167074	12.6631	0.964723	0.191295	-0.404045	0.369383	-0.59534	0.000625235	0.487295	0.103905	0.165959	0.111625	0.028933	0.99774	0.629337	0.550497	0.712984	1	0	0	0	0	Unclassified
SCO5414		putative membrane protein	1.22031	1.81421	1.31476	2.56201	8.80928	0.0944498	0.593896	1.24725	0.747804	0.653354	0.732468	0.047623	3.1853e-05	0.00985501	0.100493	0.932572	0.800067	0.0267265	0.137472	0.692724	0	0	1	0	0	IV
SCO5418		putative transcriptional regulator	0.0600363	-0.112345	0.552187	0.823896	11.7742	0.492151	-0.172381	0.271709	0.936241	0.44409	0.0264971	0.451904	0.181219	0.000128916	0.150282	0.241759	0.99774	0.715879	0.00766354	0.761012	0	0	0	1	0	I.1
SCO5425	pta	phosphate acetyltransferase	-0.382218	-0.361108	-0.208507	0.207058	11.5818	0.173712	0.0211104	0.415564	0.568165	0.394454	0.292129	0.903387	0.0100721	0.00145462	0.0958464	0.705869	0.99774	0.292898	0.0417893	0.688835	0	0	0	1	0	Unclassified
SCO5482		hypothetical protein SC2A11.16	-0.34078	-0.387015	0.0282538	0.0851603	13.6627	0.369034	-0.0462349	0.0569065	0.472175	0.103141	0.00843338	0.747422	0.651493	0.00156547	0.589642	0.132829	0.99774	0.936521	0.0438332	0.940506	0	0	0	1	0	I.1
SCO5499	gatA	probable Glu-tRNA Gln amidotransferase subunit	1.41171	1.45045	1.24172	1.9338	11.9255	-0.169989	0.0387435	0.692078	0.483345	0.653334	0.293222	0.821387	6.12697e-05	0.00533775	0.00705433	0.706935	0.99774	0.0338209	0.0998793	0.365141	0	0	1	0	0	I.3
SCO5501	gatB	probable Glu-tRNAGln amidotransferase subunit B	0.674929	0.401099	1.057	1.23518	10.959	0.382074	-0.27383	0.178173	0.834078	0.452003	0.0218401	0.119608	0.240652	1.42522e-05	0.0551197	0.215007	0.947754	0.765598	0.00123754	0.615184	0	0	0	1	0	I.1
SCO5515	serA	probable D-3-phosphoglycerate dehydrogenase	0.387776	0.568125	0.99655	1.43016	11.88	0.608775	0.180349	0.433606	0.862031	0.253257	0.00420441	0.400321	0.0240624	0.000134799	0.371987	0.0902548	0.997004	0.386902	0.0079521	0.897574	0	0	0	1	0	Unclassified
SCO5530		putative membrane protein	-1.18053	-1.46015	-1.75882	-1.49648	12.8119	-0.578292	-0.279623	0.262336	-0.0363324	0.54196	0.000320105	0.0796631	0.0602585	0.805781	0.0126117	0.0180567	0.917636	0.52058	0.950988	0.432159	-1	0	0	0	0	II.2
SCO5538	cvnC2	conserved hypothetical protein SC1C2.19c	-0.174413	-0.722876	-1.06202	-0.92869	14.7407	-0.887607	-0.548463	0.13333	-0.205814	0.681793	8.42732e-05	0.0141692	0.478541	0.314044	0.0213201	0.00748578	0.626245	0.893436	0.698599	0.495392	-1	0	0	0	0	II.3
SCO5572	absB	ribonuclease III	1.56784	2.20227	2.78123	2.07787	13.3921	1.21339	0.634435	-0.703358	-0.124398	-1.33779	6.41319e-05	0.0323003	0.00825993	0.648672	0.00125675	0.00607972	0.711855	0.272789	0.89373	0.248024	1	0	0	0	0	III
SCO5584	glnK	nitrogen regulatory protein P-II	1.03796	0.512366	-0.300003	-0.259143	12.0608	-1.33797	-0.525599	0.0408601	-0.771509	0.566459	6.17733e-08	0.0146711	0.820023	0.000349729	0.0443523	2.98365e-05	0.626245	0.979555	0.0150989	0.580496	-1	0	0	-1	0	II.2
SCO5588		putative lipoprotein	-0.382833	-0.0134955	0.747594	0.300712	6.94637	1.13043	0.369337	-0.446881	0.314208	-0.816219	0.000768516	0.265428	0.135684	0.326042	0.0713543	0.0323669	0.982399	0.680567	0.709771	0.636852	1	0	0	0	0	Unclassified
SCO5590		hypothetical protein SC2E1.07	-1.11828	-0.724373	-0.0619748	-0.649097	14.2172	1.05631	0.39391	-0.587122	0.0752761	-0.981032	6.45105e-05	0.118879	0.0114202	0.75148	0.00547141	0.00607972	0.947754	0.299169	0.929005	0.365141	1	0	0	0	0	III
SCO5605		hypothetical protein SC2E1.22	1.22804	0.942539	0.422529	0.65169	10.8092	-0.805511	-0.285501	0.229161	-0.290849	0.514662	0.000225569	0.181213	0.214347	0.150303	0.0717963	0.0142885	0.982399	0.743481	0.524569	0.636852	-1	0	0	0	0	II.2
SCO5622		putative transcriptional regulator	-0.201816	-0.165641	0.372644	0.411452	9.05963	0.57446	0.0361745	0.0388076	0.577093	0.0026331	0.000364196	0.812417	0.776617	0.000335984	0.989737	0.0195452	0.99774	0.976155	0.0149223	0.999682	1	0	0	1	0	I.1
SCO5662		putative adenosine deaminase	-0.617307	-0.538945	-0.274184	-0.0368157	13.6035	0.343123	0.0783613	0.237368	0.50213	0.159007	0.0151337	0.590841	0.070319	0.000972365	0.413818	0.178827	0.99774	0.55565	0.0313102	0.906818	0	0	0	1	0	I.1
SCO5675		hypothetical protein SC8B7.03c	-0.505177	-0.407918	-0.369741	0.277808	11.9298	0.135436	0.0972586	0.647549	0.685726	0.55029	0.453601	0.610184	0.000553985	0.000589199	0.0373246	0.820975	0.99774	0.0973	0.0215798	0.565606	0	0	0	1	0	I.3
SCO5676	gabT	putative 4-aminobutyrate aminotransferase	-0.259692	0.788987	-0.324037	0.925072	11.1647	-0.0643449	1.04868	1.24911	0.136085	0.20043	0.731206	1.05023e-05	3.64441e-08	0.47516	0.454091	0.932572	0.0142006	0.00014082	0.809354	0.916979	0	1	1	0	0	IV
SCO5678		putative regulatory protein	-0.146194	-0.655956	-0.210267	-0.000582507	12.1748	-0.0640725	-0.509762	0.209684	0.655374	0.719446	0.658489	0.00236827	0.131525	9.47764e-05	0.00139218	0.910923	0.337065	0.675201	0.0061036	0.248024	0	0	0	1	0	I.2
SCO5679		putative aldehyde dehydrogenase	-0.338165	0.377288	-0.305821	1.22569	10.7597	0.0323437	0.715453	1.53151	0.848404	0.81606	0.870345	0.00176104	2.41282e-09	0.000174737	0.00650529	0.966233	0.302429	1.86462e-05	0.00922312	0.365141	0	0	1	1	0	IV
SCO5709		probable tRNA pseudouridine synthase	-0.616647	-0.679747	-0.384265	-0.212073	11.7827	0.232382	-0.0630998	0.172192	0.467674	0.235292	0.086349	0.657936	0.170852	0.00139492	0.217907	0.434161	0.99774	0.708551	0.0404744	0.812342	0	0	0	1	0	Unclassified
SCO5732		hypothetical protein SC3C3.18c	0.569114	0.325671	0.674096	0.885778	11.1534	0.104982	-0.243443	0.211681	0.560107	0.455125	0.515099	0.163754	0.167042	0.00155271	0.0536836	0.853398	0.978065	0.704689	0.043634	0.612789	0	0	0	1	0	Unclassified
SCO5741		putative membrane protein	1.3315	0.990147	0.793595	0.879294	11.9362	-0.537908	-0.341356	0.0856983	-0.110854	0.427055	0.00129492	0.0440218	0.553204	0.477119	0.0575013	0.0442795	0.786166	0.915648	0.811044	0.616093	-1	0	0	0	0	II.3
SCO5742		putative membrane protein	1.28203	0.682513	0.25907	0.67516	11.2713	-1.02296	-0.599514	0.41609	-0.00735302	1.0156	0.000340837	0.0346717	0.0929564	0.977449	0.00862822	0.0189495	0.734089	0.603646	0.992495	0.386531	-1	0	0	0	0	II.3
SCO5743	thyX	thymidylate synthase (FAD)	0.680092	0.581352	0.898264	1.4056	10.8839	0.218172	-0.0987399	0.507341	0.824253	0.606081	0.226714	0.604485	0.00458933	6.33284e-05	0.0219833	0.641481	0.99774	0.230301	0.00433099	0.495392	0	0	0	1	0	I.3
SCO5776	gluB	glutamate binding protein	1.54112	0.951931	1.96887	1.91812	10.0112	0.427752	-0.589185	-0.0507451	0.966192	0.53844	0.0986038	0.035454	0.831397	0.000622516	0.141912	0.458398	0.738751	0.981234	0.0225351	0.748807	0	0	0	1	0	I.2
SCO5777	gluA	glutamate uptake system ATP-binding protein	1.30772	1.40836	1.81527	2.52074	11.1214	0.507545	0.100642	0.705472	1.11237	0.60483	0.0323832	0.681184	0.00236039	3.37266e-05	0.0705166	0.264381	0.99774	0.16735	0.00250614	0.635883	0	0	0	1	0	Unclassified
SCO5794	rshA	putative kinase/phosphohydrolase	0.284921	0.038229	0.199533	0.655495	10.6427	-0.085388	-0.246692	0.455962	0.617266	0.702654	0.603468	0.165377	0.00522638	0.000673177	0.00467966	0.890511	0.978065	0.239858	0.0236469	0.354553	0	0	0	1	0	I.3
SCO5795		zinc metalloprotease (putative membrane protein)	0.3863	0.123047	-0.252696	-0.076774	10.4747	-0.638995	-0.263253	0.175922	-0.199821	0.439175	0.000167421	0.110104	0.218371	0.196	0.0473132	0.0117621	0.947754	0.745669	0.593008	0.594587	-1	0	0	0	0	II.2
SCO5805	nrdJ	ribonucleotide reductase	2.15565	1.68837	2.32409	2.87821	10.3916	0.168445	-0.467279	0.554122	1.18985	1.0214	0.421565	0.0424544	0.0076681	2.91226e-06	0.0015346	0.805602	0.779734	0.270206	0.00033097	0.248024	0	0	0	1	0	I.2
SCO5819	whiH	sporulation transcription factor, WhiH	-1.15459	-0.741213	0.742388	0.517031	5.90271	1.89698	0.413374	-0.225357	1.25824	-0.638732	0.000117335	0.371252	0.589133	0.00727315	0.30692	0.00944548	0.984221	0.922529	0.118596	0.871554	1	0	0	0	0	I.1
SCO5822	gyrB2	putative DNA gyrase subunit B	0.0368507	-0.398993	0.094281	0.371042	11.4619	0.0574303	-0.435843	0.276761	0.770035	0.712604	0.790404	0.0670389	0.178067	0.00126254	0.0261095	0.946721	0.881207	0.713147	0.03724	0.510973	0	0	0	1	0	I.2
SCO5824		putative two-component sensor	-0.313787	-0.229184	0.986386	0.23437	13.6318	1.30017	0.0846027	-0.752016	0.463555	-0.836618	0.00113913	0.828964	0.0341721	0.215234	0.114869	0.0413294	0.99774	0.430803	0.614455	0.718834	1	0	0	0	0	Unclassified
SCO5826		putative membrane protein	-0.717737	-1.03503	-0.0876125	-0.0380669	11.091	0.630124	-0.317292	0.0495456	0.996962	0.366837	0.0103405	0.210062	0.821596	0.000189806	0.274871	0.149088	0.982399	0.979803	0.0095248	0.848412	0	0	0	1	0	I.1
SCO5864		conserved hypothetical protein	0.863344	0.567289	1.42926	1.54154	11.4863	0.565915	-0.296054	0.112282	0.974252	0.408337	0.0354584	0.291977	0.646004	0.000781507	0.274701	0.278175	0.982399	0.936035	0.0267234	0.848412	0	0	0	1	0	I.1
SCO5868	dut	deoxyuridine 5'-triphosphate nucleotidohydrolase	0.356248	0.229638	0.808283	0.931568	11.9386	0.452035	-0.12661	0.123285	0.70193	0.249895	0.0274413	0.549303	0.50671	0.00126135	0.376014	0.247164	0.99774	0.902827	0.03724	0.897574	0	0	0	1	0	I.1
SCO5923		ABC-transporter ATP-binding protein	0.034926	0.874892	-0.644529	-0.493576	11.1454	-0.679455	0.839966	0.150953	-1.36847	-0.689013	0.0307761	0.0145437	0.59925	0.000111478	0.120441	0.258154	0.626245	0.922695	0.00689204	0.724898	0	0	0	-1	0	II.4
SCO5935		putative membrane protein	-0.408719	0.0560521	0.461102	0.476587	11.7772	0.869821	0.464771	0.0154852	0.420535	-0.449286	0.000827268	0.0730293	0.944576	0.0860545	0.188319	0.0335171	0.888772	0.995351	0.414348	0.790659	1	0	0	0	0	Unclassified
SCO5976	ArcB	ornithine carbamoyltransferase	0.598278	0.220002	2.12553	2.55872	10.9975	1.52726	-0.378276	0.433182	2.33871	0.811458	3.96011e-05	0.276817	0.159011	3.71316e-08	0.0841586	0.00413564	0.982399	0.699746	7.97091e-06	0.667739	1	0	0	1	0	I.1
SCO6041		putative protoporphyrinogen oxidase	1.21558	0.935106	1.61503	1.71437	11.6634	0.399455	-0.280471	0.0993337	0.779259	0.379804	0.0215481	0.122017	0.526509	5.49556e-05	0.115975	0.213492	0.947754	0.9056	0.00379194	0.721473	0	0	0	1	0	I.1
SCO6062		putative ABC transporter ATP-binding subunit	-0.155733	0.0252314	-0.45113	-0.531853	11.2517	-0.295398	0.180964	-0.0807228	-0.557084	-0.261687	0.0347857	0.216607	0.524965	0.000269913	0.179686	0.27403	0.982399	0.905144	0.0128759	0.786877	0	0	0	-1	0	II.1
SCO6076		putative dipeptidase	0.158115	0.125154	-0.377711	-0.833989	12.9366	-0.535826	-0.032961	-0.456279	-0.959144	-0.423317	0.00242439	0.848718	0.00523633	1.40091e-06	0.074073	0.0635109	0.99774	0.239858	0.000180437	0.644636	0	0	0	-1	0	II.1
SCO6096		putative lipoprotein	1.12411	0.355592	0.389378	0.528546	10.2658	-0.734734	-0.768519	0.139168	0.172954	0.907688	1.92704e-06	2.64895e-06	0.246046	0.181725	1.66089e-05	0.000372304	0.0102356	0.768278	0.575324	0.0256707	-1	-1	0	0	1	II.3
SCO6108	fusH	esterase	0.305364	0.734501	0.0228578	-0.0223778	9.53459	-0.282506	0.429137	-0.0452355	-0.756879	-0.474373	0.120835	0.0289031	0.787764	0.000170467	0.0677731	0.508337	0.707056	0.977064	0.0091652	0.630819	0	0	0	-1	0	II.5
SCO6157		putative transmembrane protein	-0.575021	-0.889363	0.886686	1.18392	12.6678	1.46171	-0.314341	0.297236	2.07329	0.611578	1.17829e-09	0.0968648	0.0753055	3.6204e-13	0.0178475	1.51763e-06	0.926983	0.56556	7.139e-10	0.481276	1	0	0	1	0	I.5
SCO6159		putative gntR family transcriptional regulator	0.28906	0.445383	0.850847	0.743739	10.3628	0.561788	0.156324	-0.107109	0.298355	-0.263433	0.000716118	0.33792	0.452714	0.059172	0.226734	0.0318055	0.983566	0.884359	0.352674	0.81974	1	0	0	0	0	Unclassified
SCO6182	cgwD	putative dehydratase	-1.9159	-1.65999	-0.988739	-1.37828	14.7114	0.92716	0.25591	-0.389538	0.281712	-0.645448	0.000503943	0.318658	0.0957018	0.251166	0.0664385	0.0246943	0.983566	0.606216	0.64982	0.62765	1	0	0	0	0	Unclassified
SCO6190	cgwL	putative transferase	0.764507	-0.0380769	-0.275699	0.0126051	9.46186	-1.04021	-0.802584	0.288304	0.050682	1.09089	0.00139571	0.0164124	0.309483	0.86695	0.0145981	0.0468063	0.626261	0.808729	0.967059	0.450697	-1	0	0	0	0	II.3
SCO6198		putative secreted protein	-0.387936	0.550315	1.06775	0.36878	12.4751	1.45568	0.938251	-0.698967	-0.181535	-1.63722	5.76184e-05	0.00871004	0.0237144	0.571409	0.000891414	0.00570865	0.556291	0.385009	0.859369	0.229628	1	0	0	0	0	III
SCO6204		putative catalase	0.494616	0.659781	0.413695	-0.293489	6.94086	-0.080921	0.165165	-0.707183	-0.953269	-0.872348	0.756199	0.551561	0.00767459	0.0010843	0.0247991	0.940597	0.99774	0.270206	0.0339249	0.503011	0	0	0	-1	0	Unclassified
SCO6231		probable sugar transport system sugar-binding lipoprotein SC2H4.13c	0.705992	0.49382	0.00337477	-0.575435	10.3885	-0.702617	-0.212172	-0.57881	-1.06926	-0.366638	0.0200737	0.496429	0.0395205	0.000921613	0.377388	0.207115	0.99774	0.447883	0.030157	0.897574	0	0	0	-1	0	II.1
SCO6232		putative beta-mannosidase	1.97673	2.80112	2.14772	2.07324	14.3375	0.170995	0.824395	-0.0744852	-0.727885	-0.89888	0.256094	1.28629e-05	0.597514	3.82458e-05	0.000183355	0.670839	0.0142006	0.922695	0.00276227	0.128815	0	1	0	-1	0	II.5
SCO6265	scbR	gamma-butyrolactone binding protein	1.02863	1.05526	-0.129961	-0.0919503	11.2389	-1.1586	0.0266242	0.0380111	-1.14721	0.0113869	2.23674e-07	0.887779	0.819977	3.10359e-07	0.963947	7.51543e-05	0.99774	0.979555	4.89481e-05	0.998337	-1	0	0	-1	0	II.1
SCO6272	scF	putative secreted FAD-binding protein	0.0732639	0.606226	-0.736458	-1.11893	11.766	-0.809722	0.532962	-0.382471	-1.72515	-0.915433	1.10928e-05	0.00289193	0.013036	2.24614e-12	0.000226472	0.00155863	0.338619	0.314818	2.16977e-09	0.134629	-1	0	0	-1	0	II.4
SCO6276	cpkD	putative secreted protein	0.121195	0.98215	-0.530548	-0.417219	12.1465	-0.651743	0.860955	0.113329	-1.39937	-0.747626	0.00457791	0.000672132	0.576377	3.07531e-07	0.0195768	0.0948474	0.157401	0.921249	4.89481e-05	0.485221	0	0	0	-1	0	II.4
SCO6277	cpkE	putative epoxide hydrolase	0.634527	2.40865	-1.3276	-1.17619	12.593	-1.96212	1.77412	0.151403	-3.58484	-1.62272	7.39385e-07	9.57643e-06	0.621616	2.1109e-12	0.00114567	0.000178562	0.0142006	0.931434	2.16977e-09	0.248024	-1	1	0	-1	0	II.4
SCO6280	cpkO	putative regulatory protein	0.876837	1.02675	0.132125	-0.0649403	10.8533	-0.744712	0.149911	-0.197065	-1.09169	-0.346976	0.00115142	0.503233	0.322355	1.17126e-05	0.2494	0.0414874	0.99774	0.819068	0.0010404	0.8324	-1	0	0	-1	0	II.1
SCO6281	cpkH	putative FAD-binding protein	0.928456	1.50885	0.178179	-0.431243	11.4779	-0.750277	0.580392	-0.609422	-1.94009	-1.18981	0.000773529	0.0109944	0.0028271	7.52796e-11	0.000224364	0.0323669	0.609115	0.176579	3.60136e-08	0.134629	-1	0	0	-1	0	II.4
SCO6282	cpkI	putative 3-oxoacyl-[acyl-carrier protein] reductase	3.09131	4.03146	0.349563	0.354382	12.68	-2.74175	0.940146	0.00481821	-3.67707	-0.935328	5.44448e-14	0.000252774	0.981086	2.12291e-17	0.00434754	2.10375e-10	0.0955006	0.998067	1.64059e-13	0.3501	-1	0	0	-1	0	II.4
SCO6283	cpkJ	conserved hypothetical protein	1.51157	1.83011	0.0391322	0.26787	11.3196	-1.47244	0.318535	0.228737	-1.56224	-0.0897976	7.26682e-09	0.122615	0.205735	2.60439e-09	0.739481	5.10527e-06	0.947754	0.732683	7.75346e-07	0.970332	-1	0	0	-1	0	II.1
SCO6284	cpkK	acetyl/propionyl CoA carboxylase, beta subunit	1.63975	2.15888	-0.10896	0.0055165	11.5815	-1.74871	0.51913	0.114476	-2.15337	-0.404654	3.85937e-09	0.0327397	0.578235	4.76328e-11	0.199933	3.92155e-06	0.715228	0.921397	2.45404e-08	0.795296	-1	0	0	-1	0	II.4
SCO6288	cpkN	putative regulatory protein	-0.709163	-0.530043	-1.12934	-1.45394	10.2502	-0.420177	0.17912	-0.324601	-0.923898	-0.503721	0.0302834	0.378622	0.074155	3.55087e-05	0.0681601	0.25577	0.988844	0.5635	0.00258879	0.630819	0	0	0	-1	0	II.1
SCO6300		putative secreted hydrolase	-0.0405748	0.741657	0.136042	-0.0131543	9.2582	0.176617	0.782232	-0.149196	-0.754811	-0.931428	0.368439	0.000620247	0.419912	0.000524868	0.00191744	0.764421	0.157401	0.865106	0.0198832	0.251984	0	0	0	-1	0	II.5
SCO6368		putative lipoprotein	-0.940697	-0.929794	-1.51329	-1.102	14.4847	-0.572593	0.0109028	0.411286	-0.17221	0.400383	0.000503411	0.945048	0.00601806	0.257742	0.0657967	0.0246943	0.998096	0.244777	0.653154	0.62765	-1	0	0	0	0	Unclassified
SCO6394		putative IS element ATP binding protein	0.384888	-0.136798	-0.576441	-0.118567	10.3185	-0.961329	-0.521686	0.457874	0.0182313	0.97956	0.000348221	0.0489413	0.0503067	0.940142	0.00705392	0.0190855	0.802732	0.490308	0.985313	0.365141	-1	0	0	0	0	II.3
SCO6395		putative IS element transposase	0.0870601	-0.552493	0.0983005	0.400775	9.98342	0.0112404	-0.639553	0.302474	0.953268	0.942027	0.966424	0.0327925	0.235181	0.00142664	0.0187705	0.993009	0.715228	0.763648	0.0411383	0.482213	0	0	0	1	0	I.2
SCO6421	ecrE1	putative two-component system sensor kinase	0.12212	0.614602	1.18422	0.635562	11.786	1.0621	0.492482	-0.54866	0.0209595	-1.04114	0.000153256	0.0735516	0.0239908	0.934155	0.00590809	0.0111732	0.890219	0.386902	0.982404	0.365141	1	0	0	0	0	III
SCO6450		conserved hypothetical protein SC9B5.17	-1.12029	-0.81885	-0.433625	-0.175202	8.32618	0.686669	0.301445	0.258423	0.643648	-0.0430216	0.000507395	0.11742	0.138249	0.00117921	0.865974	0.0246943	0.947754	0.684108	0.0357368	0.98933	1	0	0	1	0	I.1
SCO6467		putative phosphatidylserine synthase	0.242644	0.494097	1.02944	1.88681	11.4396	0.786798	0.251453	0.857368	1.39271	0.605915	0.00019058	0.220247	2.50314e-05	2.64208e-08	0.0295024	0.012699	0.982399	0.0241803	6.06018e-06	0.53242	1	0	1	1	0	I.5
SCO6493		hypothetical protein SC1E6.02c	0.414482	0.36331	1.24673	0.729195	12.1338	0.832249	-0.0511719	-0.517536	0.365885	-0.466364	2.70405e-07	0.710271	0.000155321	0.00821348	0.0154157	8.20229e-05	0.99774	0.0571582	0.124215	0.455601	1	0	0	0	0	III
SCO6547		very hypothetical protein SC5C7.32	-0.740641	-1.09589	-1.43932	-1.3577	12.0508	-0.698677	-0.355246	0.0816149	-0.261816	0.436861	5.93703e-05	0.036216	0.569777	0.0997747	0.0514493	0.00573517	0.740823	0.920549	0.437853	0.605408	-1	0	0	0	0	II.3
SCO6586	sucD1	succinyl-coa synthetase alpha chain	1.78049	1.0119	0.720976	0.13647	11.2915	-1.05952	-0.768598	-0.584507	-0.875427	0.184091	0.000921264	0.017781	0.0391663	0.00505357	0.656549	0.0360303	0.647782	0.447883	0.0963034	0.951757	-1	0	0	0	0	Unclassified
SCO6589	fusB	elongation factor G	-0.507115	0.458249	0.470505	0.0881822	10.4148	0.97762	0.965364	-0.382323	-0.370067	-1.34769	0.00107049	0.00221829	0.144299	0.187815	0.0014568	0.0395824	0.337065	0.684736	0.582962	0.248024	1	0	0	0	0	III
SCO6618		hypothetical protein SC1F2.15c	-0.541361	-0.871235	-0.191233	-0.131921	9.37653	0.350128	-0.329874	0.0593112	0.739313	0.389185	0.065608	0.102077	0.737586	0.000442312	0.148848	0.383524	0.940232	0.965745	0.0177108	0.759884	0	0	0	1	0	Unclassified
SCO6637		hypothetical protein SC4G2.11c	-0.00811258	-0.0228907	0.721991	1.3059	8.62141	0.730104	-0.0147781	0.583905	1.32879	0.598683	0.00077473	0.943746	0.00368469	1.59892e-07	0.0396639	0.0323669	0.998085	0.206343	2.80828e-05	0.565633	1	0	0	1	0	I.5
SCO6638		hypothetical protein SC4G2.12c	1.06688	0.616119	1.90991	1.73533	8.03947	0.843028	-0.450762	-0.174581	1.11921	0.276181	0.000856633	0.070844	0.426713	3.02283e-05	0.400733	0.0344795	0.884715	0.86917	0.00229601	0.902712	1	0	0	1	0	I.1
SCO6650		hypothetical protein SC4G2.24	-0.255704	-0.707095	0.473997	0.27183	8.83107	0.729701	-0.45139	-0.202167	0.978925	0.249224	3.58551e-05	0.00814223	0.175387	4.35568e-07	0.25794	0.00394587	0.540165	0.712614	6.35107e-05	0.83634	1	0	0	1	0	I.4
SCO6686		conserved hypothetical protein	-0.031599	0.188096	-0.497865	-0.518725	11.1981	-0.466266	0.219695	-0.0208598	-0.706821	-0.240555	0.00866849	0.223551	0.894145	0.000181944	0.314955	0.135607	0.982399	0.990028	0.00931166	0.87637	0	0	0	-1	0	II.1
SCO6700	pcaH	protocatechuate 3,4-dioxygenase beta subunit	-0.726631	-0.943303	-0.7006	-0.33561	12.2786	0.0260308	-0.216672	0.36499	0.607693	0.581662	0.853114	0.15699	0.00978057	0.000180422	0.00658113	0.964333	0.972077	0.289702	0.00929532	0.365141	0	0	0	1	0	I.3
SCO6706		putative glutathione-dependent aldehyde dehydrogenase	-0.408541	-0.261139	-0.65128	-0.773861	10.9667	-0.242739	0.147401	-0.122581	-0.512721	-0.269982	0.0615864	0.278167	0.305912	0.000313289	0.139501	0.374269	0.982399	0.807053	0.014326	0.743442	0	0	0	-1	0	Unclassified
SCO6710		putative glycosyl hydrolase	-0.113935	0.0850749	-0.43482	-0.89116	10.0874	-0.320885	0.199009	-0.45634	-0.976235	-0.65535	0.248848	0.500882	0.0853195	0.00133311	0.102031	0.662681	0.99774	0.586883	0.0390239	0.692769	0	0	0	-1	0	Unclassified
SCO6737		hypothetical protein	0.0736764	-0.587233	-0.603264	-0.673981	14.5592	-0.67694	-0.660909	-0.0707165	-0.086748	0.590192	0.000172176	0.000451881	0.640968	0.592823	0.0136532	0.0119872	0.14064	0.934781	0.869994	0.440939	-1	0	0	0	0	II.3
SCO6741		putative oxidoreductase	-0.370891	-0.736654	-1.00541	-0.711171	12.5567	-0.634523	-0.365763	0.294243	0.0254828	0.660006	0.000619433	0.0462623	0.0744446	0.881331	0.00917951	0.0288372	0.800067	0.563912	0.972433	0.39193	-1	0	0	0	0	II.3
SCO6788		probable acetyl coA acetyltransferase (thiolase)	0.588233	0.832281	0.297364	0.0204988	13.8403	-0.29087	0.244048	-0.276865	-0.811783	-0.520913	0.170668	0.278458	0.16576	0.000516299	0.0871742	0.582398	0.982399	0.703122	0.0198505	0.672257	0	0	0	-1	0	Unclassified
SCO6807		hypothetical protein SC1A2.16c	1.93694	3.10634	4.20689	2.41787	12.2425	2.26995	1.1694	-1.78902	-0.688471	-2.95843	0.000232157	0.0526163	0.00143079	0.218418	0.000587547	0.0144686	0.822922	0.135767	0.61881	0.18919	1	0	0	0	0	III
SCO6865		putative regulatory protein.	0.0583643	0.0363686	-0.404088	-0.586724	10.362	-0.462452	-0.0219957	-0.182637	-0.623093	-0.160641	0.014015	0.908186	0.281323	0.00147658	0.528597	0.171165	0.99774	0.786321	0.0422629	0.929938	0	0	0	-1	0	II.1
SCO6967	pcaF	beta-ketoadipyl-CoA thiolase.	-0.0528392	-0.277534	-0.796845	-0.436194	14.1479	-0.744006	-0.224695	0.360651	-0.15866	0.585346	0.000176561	0.23755	0.0359321	0.376608	0.0250771	0.0121827	0.982399	0.437036	0.746407	0.503587	-1	0	0	0	0	II.2
SCO6987		putative membrane protein	-0.0586373	0.559756	0.967085	0.494507	10.0174	1.02572	0.618394	-0.472577	-0.0652491	-1.09097	0.000734553	0.0424846	0.0763235	0.815438	0.00870295	0.0318912	0.779734	0.567688	0.954523	0.386531	1	0	0	0	0	III
SCO7036	argG	argininosuccinate synthase	-0.0318577	-0.670799	2.78978	2.81925	12.1875	2.82164	-0.638941	0.0294682	3.49005	0.66841	9.2267e-10	0.0787532	0.922903	6.01256e-12	0.15922	1.46678e-06	0.915195	0.992485	5.12297e-09	0.776982	1	0	0	1	0	I.1
SCO7040		glyceraldehyde-3-phosphate dehydrogenase	0.198966	0.0727287	1.37728	1.3535	7.25314	1.17831	-0.126237	-0.0237781	1.28077	0.102459	1.19547e-06	0.552201	0.896027	2.34118e-07	0.713906	0.000256628	0.99774	0.990672	3.87903e-05	0.965188	1	0	0	1	0	I.1
SCO7120	qrcB2	ubiquinol-cytochrome C reductase cytochrome B subunit	-0.485851	-0.376868	-0.0646724	0.190537	11.3714	0.421178	0.108983	0.25521	0.567405	0.146227	0.00882323	0.508596	0.0824839	0.000924847	0.504057	0.137021	0.99774	0.583304	0.030157	0.928193	0	0	0	1	0	I.1
SCO7126		hypothetical protein SC4B10.27	-0.185652	-0.320994	1.75106	1.86986	11.059	1.93671	-0.135342	0.118797	2.19085	0.25414	2.14974e-06	0.709287	0.707782	3.44545e-07	0.598351	0.000380336	0.99774	0.955914	5.32529e-05	0.942	1	0	0	1	0	I.1
SCO7135		hypothetical protein SC4B10.36c	3.4712	3.75907	2.97866	3.0449	14.1204	-0.492535	0.287868	0.0662373	-0.714166	-0.22163	0.0144449	0.165804	0.713683	0.000795052	0.41877	0.173608	0.978065	0.957692	0.0268304	0.909267	0	0	0	-1	0	II.1
SCO7208		hypothetical protein SC2H12.07c.	-0.615646	-0.150821	-0.611001	-0.663941	10.8116	0.00464463	0.464824	-0.05294	-0.51312	-0.517764	0.973209	0.00330508	0.683556	0.000794807	0.0122356	0.994407	0.359742	0.948857	0.0268304	0.429802	0	0	0	-1	0	II.5
SCO7210		conserved hypothetical protein SC2H12.09	-0.130558	-0.038495	0.930019	0.0353316	11.6952	1.06058	0.0920629	-0.894687	0.0738266	-0.98675	0.000109135	0.719447	0.000425281	0.762367	0.00682771	0.00908829	0.99774	0.0861477	0.933879	0.365141	1	0	0	0	0	III
SCO7223		putative monooxygenase.	-0.792183	0.0269908	0.888072	-0.174119	12.5936	1.68026	0.819174	-1.06219	-0.20111	-1.88137	0.000254964	0.0688304	0.00931615	0.628971	0.00278461	0.0153935	0.884715	0.28622	0.885748	0.307421	1	0	0	0	0	III
SCO7274		putative membrane protein	-1.34514	-1.13335	-0.856087	-0.92488	14.639	0.489052	0.211785	-0.0687933	0.208474	-0.280578	0.000573202	0.137029	0.573327	0.12596	0.137398	0.0271761	0.9569	0.920549	0.485375	0.739424	1	0	0	0	0	Unclassified
SCO7292		putative threonine dehydratase	0.85246	1.0815	2.25484	1.51564	13.6078	1.40239	0.229045	-0.739206	0.434134	-0.968251	9.83845e-07	0.360594	0.00192696	0.07381	0.00614854	0.00022477	0.983566	0.151955	0.386453	0.365141	1	0	0	0	0	III
SCO7302		conserved hypothetical protein SC5F8.12c	-1.265	-1.42216	-1.71413	-1.64569	13.5419	-0.449135	-0.157164	0.0684432	-0.223528	0.225607	0.00141947	0.258636	0.571255	0.0916017	0.223249	0.0472831	0.982399	0.920549	0.421314	0.818587	-1	0	0	0	0	II.2
SCO7355		conserved hypothetical protein SC9H11.09c	-0.926013	-1.14619	-1.41536	-1.32882	14.1095	-0.489345	-0.220175	0.0865353	-0.182635	0.30671	0.000572833	0.116016	0.476553	0.1671	0.10115	0.0271761	0.947754	0.891366	0.553513	0.692724	-1	0	0	0	0	II.2
SCO7359		putative hydrolase.	-1.10654	-1.15178	-1.68866	-1.56704	14.2663	-0.582121	-0.0452364	0.121621	-0.415264	0.166857	0.00103286	0.794697	0.428219	0.016325	0.472589	0.0387264	0.99774	0.870404	0.186273	0.922305	-1	0	0	0	0	II.1
SCO7375		putative acetyltransferase.	0.988991	0.741903	-0.290126	0.309853	12.6341	-1.27912	-0.247088	0.599978	-0.432051	0.847066	3.59646e-07	0.257583	0.00326337	0.0422521	0.00568357	9.3612e-05	0.982399	0.191056	0.301589	0.365141	-1	0	0	0	0	II.2
SCO7412		putative pyruvate dehydrogenase (pyruvate oxidase)	0.497521	0.19952	-0.116303	0.0961997	10.0045	-0.613824	-0.298001	0.212503	-0.103321	0.510503	0.00159083	0.124092	0.212829	0.567435	0.051332	0.0498494	0.947754	0.741544	0.859369	0.605408	-1	0	0	0	0	II.2
SCO7413		putative oxidoreductase.	0.548326	0.393945	-0.112165	-0.371102	12.2923	-0.660491	-0.154381	-0.258937	-0.765047	-0.104556	0.000501826	0.401285	0.114071	9.59584e-05	0.667946	0.0246943	0.997131	0.645966	0.00612865	0.955304	-1	0	0	-1	0	II.1
SCO7457		hypothetical protein SC5C11.14c.	-0.379461	-0.166205	0.196423	0.0664625	14.6295	0.575885	0.213256	-0.129961	0.232668	-0.343217	0.00159757	0.238808	0.419027	0.181209	0.159479	0.0498494	0.982399	0.865106	0.57491	0.777081	1	0	0	0	0	Unclassified
SCO7466	cvnD13	putative ATP/GTP-binding protein	1.23935	1.16527	0.204029	0.193086	9.59348	-1.03533	-0.0740804	-0.010943	-0.972188	0.0631374	0.00011998	0.772487	0.960349	0.000281564	0.85171	0.0095588	0.99774	0.995887	0.0132679	0.983292	-1	0	0	-1	0	II.1
SCO7521		putative secreted peptidase	-0.724905	-1.17819	-1.22231	-1.27543	14.0378	-0.497403	-0.453285	-0.0531224	-0.0972397	0.400163	0.00162404	0.00588272	0.698485	0.509074	0.0598103	0.0498494	0.464641	0.954583	0.828572	0.620421	-1	0	0	0	0	II.3
SCO7523		putative chaperone	0.962404	0.861848	1.46357	0.231721	11.7321	0.501162	-0.100556	-1.23184	-0.630126	-1.13129	0.0937802	0.747877	8.40423e-05	0.0400428	0.010076	0.450626	0.99774	0.0424678	0.296799	0.397281	0	0	-1	0	0	Unclassified
SCO7567		putative oligopeptide ABC transporter ATP-binding protein	-0.979339	-1.04767	-1.76138	-1.38443	13.138	-0.782036	-0.0683281	0.376944	-0.336765	0.445272	0.000289879	0.739885	0.0449671	0.0914026	0.112096	0.0168435	0.99774	0.472578	0.421314	0.712984	-1	0	0	0	0	Unclassified
SCO7569		conserved hypothetical protein	-1.09299	-1.12317	-1.58827	-1.11906	14.5579	-0.49528	-0.0301788	0.469208	0.00410633	0.499387	0.000913047	0.838268	0.000978732	0.976938	0.0156115	0.0360001	0.99774	0.123772	0.992347	0.456991	-1	0	0	0	0	II.2
SCO7574		putative membrane protein	0.316019	1.19314	1.27447	0.944351	10.7268	0.958453	0.877121	-0.330121	-0.24879	-1.20724	0.00105302	0.00421308	0.201796	0.368642	0.00337894	0.0391236	0.38531	0.730162	0.739946	0.322843	1	0	0	0	0	III
SCO7610		putative transcriptional regulator	-0.19867	-0.577574	0.153292	0.595877	10.9755	0.351962	-0.378904	0.442585	1.17345	0.821488	0.0831035	0.0821288	0.0239798	1.96294e-06	0.00647874	0.428435	0.917636	0.386902	0.000242004	0.365141	0	0	0	1	0	I.3
SCO7613		putative integral membrane protein	1.08498	1.12865	0.956629	-0.113185	5.51634	-0.12835	0.043675	-1.06981	-1.24184	-1.11349	0.718012	0.908329	0.00319336	0.00163047	0.0345072	0.926931	0.99774	0.188384	0.0453089	0.55906	0	0	0	-1	0	Unclassified
SCO7728		conserved hypothetical protein	-0.31524	-0.694222	-0.323439	-0.20922	8.69717	-0.00819894	-0.378982	0.114219	0.485002	0.493201	0.95396	0.0153434	0.403646	0.00179208	0.0193911	0.990089	0.626245	0.85828	0.0487648	0.485221	0	0	0	1	0	I.2
